# Supplementary material for: trans-Carbonyl­chloridobis[tris(naph­thalen-1-yl)­phosphane-κP]rhodium(I) acetone trisolvate
Source: Acta Crystallogr Sect E Struct Rep Online. 2011 Sep 30;67(Pt 10):m1438. doi: 10.1107/S1600536811038505 (PMC3201328; doi:10.1107/S1600536811038505)
Supplement: Supplementary file 1 [file e-67-m1438-sup1.cif]

##############################################################################
#                                                                            #
# This CIF contains the data in a paper accepted for publication in          #
# Acta Crystallographica Section E. It conforms to the requirements of       #
# Notes for Authors for Acta Crystallographica Section E, and has been       #
# peer reviewed under the auspices of the IUCr Commission on Journals.       #
#                                                                            #
# Full details of the Crystallographic Information File format               #
# are given in the paper "The Crystallographic Information File (CIF):       #
# a New Standard Archive File for Crystallography" by S. R. Hall, F. H.      #
# Allen and I. D. Brown [Acta Cryst. (1991), A47, 655-685].                  #
#                                                                            #
# The current version of the core CIF dictionary is obtainable from          #
# ftp://ftp.iucr.org/pub/cif_core.dic.                                       #
#                                                                            #
# Software is freely available for graphical display of the structure(s)     #
# in this CIF. For information consult the CIF software page                 #
# http://www.iucr.org/resources/cif/software.                                #
#                                                                            #
# This file may be used for bona fide research purposes within the           #
# scientific community so long as proper attribution is given to the journal # 
# article from which it was obtained.                                        #
#                                                                            #
##############################################################################
data_global
_audit_creation_method     'WinGX routine CIF_UPDATE'
_audit_conform_dict_name     cif_core.dic
_audit_conform_dict_version     2.4
_journal_data_validation_number     ?
_journal_date_recd_electronic     2011-08-23
_journal_date_accepted     2011-09-20
_journal_name_full     'Acta Crystallographica, Section E'
_journal_year     2011
_journal_volume     67
_journal_issue     10
_journal_page_first     m1438
_journal_page_last     m1438
_journal_paper_category     QM
_journal_coeditor_code     MW2021
_publ_contact_author_name     'Meijboom, Reinout'
_publ_contact_author_address
;
Research Centre for Synthesis and Catalysis
Department of Chemistry
University of Johannesburg
PO Box 524
Auckland Park, 2006
Johannesburg, South Africa
;
_publ_contact_author_email     rmeijboom@uj.ac.za
_publ_contact_author_fax     ' '
_publ_contact_author_phone     ' '
_publ_section_title
;\
<i>trans</i>-Carbonylchloridobis[tris(naphthalen-1-yl)phosphane-\
\k<i>P</i>]rhodium(I) acetone trisolvate
;
loop_
    _publ_author_name
    _publ_author_footnote
    _publ_author_address
    'Meijboom, Reinout' .
;
Research Centre for Synthesis and Catalysis
Department of Chemistry
University of Johannesburg
PO Box 524
Auckland Park, 2006
Johannesburg, South Africa
;
_publ_section_synopsis     .
data_I
_audit_creation_method     'WinGX routine CIF_UPDATE'
_chemical_name_systematic
;
<i>trans</i>-Carbonylchloridobis[tris(naphthalen-1-yl)phosphane-
\k<i>P</i>]rhodium(I) acetone trisolvate
;
_chemical_formula_moiety     'C61 H42 Cl O P2 Rh, 3(C3 H6 O)'
_chemical_formula_sum     'C70 H60 Cl O4 P2 Rh'
_chemical_formula_iupac     '[Rh Cl (C30 H21 P)2 (C O)], 3C3 H6 O'
_chemical_formula_weight     1165.48
_symmetry_cell_setting     monoclinic
_symmetry_space_group_name_H-M     'C c   '
_symmetry_space_group_name_Hall     'C -2yc'
loop_
    _symmetry_equiv_pos_as_xyz
    'x, y, z'
    'x, -y, z+1/2'
    'x+1/2, y+1/2, z'
    'x+1/2, -y+1/2, z+1/2'
_cell_length_a     10.1306(15)
_cell_length_b     27.673(4)
_cell_length_c     20.201(3)
_cell_angle_alpha     90
_cell_angle_beta     94.610(4)
_cell_angle_gamma     90
_cell_volume     5645.0(14)
_cell_formula_units_Z     4
_cell_measurement_reflns_used     5353
_cell_measurement_theta_min     2.30
_cell_measurement_theta_max     25.82
_cell_measurement_temperature     100(2)
_exptl_crystal_description     'plate'
_exptl_crystal_colour     'yellow'
_exptl_crystal_size_max     0.336
_exptl_crystal_size_mid     0.216
_exptl_crystal_size_min     0.037
_exptl_crystal_density_diffrn     1.371
_exptl_crystal_density_meas     ?
_exptl_crystal_density_method     'not measured'
_exptl_crystal_F_000     2416
_exptl_absorpt_coefficient_mu     0.458
_exptl_absorpt_correction_type     multi-scan
_exptl_absorpt_process_details
;
(SADABS; Bruker; 2004)
;
_exptl_absorpt_correction_T_min     0.888
_exptl_absorpt_correction_T_max     0.983
_exptl_special_details     ?
_diffrn_ambient_temperature     100(2)
_diffrn_radiation_type     'MoK\a'
_diffrn_radiation_wavelength     0.71073
_diffrn_radiation_source     'sealed tube'
_diffrn_radiation_monochromator     'graphite'
_diffrn_measurement_device_type     'Bruker APEXII CCD'
_diffrn_measurement_method     '\f and \w scans'
_diffrn_detector_area_resol_mean     ?
_diffrn_reflns_number     31682
_diffrn_reflns_av_R_equivalents     0.0573
_diffrn_reflns_theta_min     1.47
_diffrn_reflns_theta_max     28.31
_diffrn_reflns_theta_full     28.31
_diffrn_measured_fraction_theta_max     0.996
_diffrn_measured_fraction_theta_full     0.996
_diffrn_reflns_limit_h_min     -13
_diffrn_reflns_limit_h_max     13
_diffrn_reflns_limit_k_min     -34
_diffrn_reflns_limit_k_max     36
_diffrn_reflns_limit_l_min     -26
_diffrn_reflns_limit_l_max     26
_diffrn_standards_number     0
_diffrn_standards_interval_count     ?
_diffrn_standards_decay_%     ?
_refine_special_details
;
Refinement of <i>F</i>^2^ against ALL reflections. The weighted <i>R</i>-factor
<i>wR</i> and goodness of fit <i>S</i> are based on <i>F</i>^2^, conventional
<i>R</i>-factors <i>R</i> are based on <i>F</i>, with <i>F</i> set to zero for
negative <i>F</i>^2^. The threshold expression of <i>F</i>^2^ >
\s(<i>F</i>^2^) is used only for calculating <i>R</i>-factors(gt) <i>etc</i>.
and is not relevant to the choice of reflections for refinement.
<i>R</i>-factors based on <i>F</i>^2^ are statistically about twice as large
as those based on <i>F</i>, and <i>R</i>- factors based on ALL data will be
even larger.
;
_reflns_number_total     13902
_reflns_number_gt     11679
_reflns_threshold_expression     >2\s(I)
_refine_ls_structure_factor_coef     Fsqd
_refine_ls_matrix_type     full
_refine_ls_R_factor_all     0.0616
_refine_ls_R_factor_gt     0.0464
_refine_ls_wR_factor_ref     0.0976
_refine_ls_goodness_of_fit_ref     0.991
_refine_ls_restrained_S_all     0.991
_refine_ls_number_reflns     13902
_refine_ls_number_parameters     709
_refine_ls_number_restraints     2
_refine_ls_hydrogen_treatment     constr
_refine_ls_weighting_scheme     calc
_refine_ls_weighting_details
                 'calc w=1/[\s^2^(Fo^2^)+(0.0401P)^2^] where P=(Fo^2^+2Fc^2^)/3'
_atom_sites_solution_hydrogens     geom
_atom_sites_solution_primary     direct
_atom_sites_solution_secondary     difmap
_refine_ls_shift/su_max     0.003
_refine_ls_shift/su_mean     0
_refine_diff_density_max     0.897
_refine_diff_density_min     -0.561
_refine_ls_extinction_method     none
_refine_ls_abs_structure_details     'Flack (1983), 6894 Friedel pairs'
_refine_ls_abs_structure_Flack     -0.001(19)
loop_
    _atom_type_symbol
    _atom_type_description
    _atom_type_scat_dispersion_real
    _atom_type_scat_dispersion_imag
    _atom_type_scat_source
    C C 0.0033 0.0016 'International Tables Vol C Tables 4.2.6.8 and 6.1.1.4'
    H H 0 0 'International Tables Vol C Tables 4.2.6.8 and 6.1.1.4'
    O O 0.0106 0.006 'International Tables Vol C Tables 4.2.6.8 and 6.1.1.4'
    P P 0.1023 0.0942 'International Tables Vol C Tables 4.2.6.8 and 6.1.1.4'
    Cl Cl 0.1484 0.1585 'International Tables Vol C Tables 4.2.6.8 and 6.1.1.4'
    Rh Rh -1.1178 0.9187 'International Tables Vol C Tables 4.2.6.8 and 6.1.1.4'
_computing_data_collection     'APEX2 (Bruker, 2005)'
_computing_cell_refinement     'SAINT-Plus (Bruker, 2004)'
_computing_data_reduction     'SAINT-Plus and XPREP (Bruker, 2004)'
_computing_structure_solution     'SHELXSL97 (Sheldrick, 2008)'
_computing_structure_refinement     'SHELXL97 (Sheldrick, 2008)'
_computing_molecular_graphics     'DIAMOND (Brandenburg, 2005)'
_computing_publication_material     'WinGX (Farrugia, 1999)'
loop_
    _atom_site_type_symbol
    _atom_site_label
    _atom_site_fract_x
    _atom_site_fract_y
    _atom_site_fract_z
    _atom_site_U_iso_or_equiv
    _atom_site_adp_type
    _atom_site_calc_flag
    _atom_site_refinement_flags
    _atom_site_occupancy
    _atom_site_disorder_assembly
    _atom_site_disorder_group
    C C1 0.5700(4) 0.70768(13) 0.71336(19) 0.0197(8) Uani d . 1 . .
    C C10 0.4720(4) 0.75940(14) 0.90434(19) 0.0189(8) Uani d . 1 . .
    H H10 0.5327 0.7468 0.9368 0.023 Uiso calc R 1 . .
    C C21 0.3148(6) 0.91871(18) 0.8501(3) 0.0592(16) Uani d . 1 . .
    H H21A 0.2548 0.8918 0.8483 0.089 Uiso calc R 1 . .
    H H21B 0.394 0.9104 0.877 0.089 Uiso calc R 1 . .
    H H21C 0.3369 0.9266 0.8061 0.089 Uiso calc R 1 . .
    C C22 0.2511(5) 0.96117(15) 0.8796(2) 0.0351(11) Uani d . 1 . .
    C C23 0.1343(6) 0.9827(2) 0.8417(3) 0.0630(17) Uani d . 1 . .
    H H23A 0.1624 0.9997 0.8038 0.094 Uiso calc R 1 . .
    H H23B 0.0915 1.0049 0.8696 0.094 Uiso calc R 1 . .
    H H23C 0.0735 0.9576 0.8271 0.094 Uiso calc R 1 . .
    C C31 0.1743(5) 0.63458(18) 0.9130(2) 0.0402(12) Uani d . 1 . .
    H H31A 0.1715 0.6102 0.9467 0.06 Uiso calc R 1 . .
    H H31B 0.0865 0.6401 0.8928 0.06 Uiso calc R 1 . .
    H H31C 0.2087 0.664 0.9326 0.06 Uiso calc R 1 . .
    C C32 0.2779(5) 0.65282(16) 0.8050(2) 0.0368(11) Uani d . 1 . .
    H H32A 0.3291 0.6379 0.7726 0.055 Uiso calc R 1 . .
    H H32B 0.3225 0.6814 0.822 0.055 Uiso calc R 1 . .
    H H32C 0.1922 0.6614 0.7846 0.055 Uiso calc R 1 . .
    C C33 0.2621(4) 0.61795(16) 0.8611(2) 0.0309(9) Uani d . 1 . .
    C C41 0.1187(8) 0.9664(2) 0.6213(3) 0.080(2) Uani d . 1 . .
    H H41A 0.1095 0.958 0.6667 0.12 Uiso calc R 1 . .
    H H41B 0.1449 0.9996 0.6187 0.12 Uiso calc R 1 . .
    H H41C 0.1848 0.9462 0.6038 0.12 Uiso calc R 1 . .
    C C42 -0.0094(7) 0.95927(17) 0.5819(3) 0.0521(16) Uani d . 1 . .
    O O4 -0.1061(6) 0.94247(14) 0.6066(2) 0.0895(17) Uani d . 1 . .
    C C110 0.6912(4) 0.63432(13) 0.61001(18) 0.0184(7) Uani d . 1 . .
    C C111 0.5784(4) 0.60753(12) 0.62852(18) 0.0176(7) Uani d . 1 . .
    C C112 0.5610(4) 0.59302(13) 0.6952(2) 0.0218(9) Uani d . 1 . .
    H H112 0.6255 0.6008 0.7289 0.026 Uiso calc R 1 . .
    C C113 0.4520(4) 0.56801(13) 0.7101(2) 0.0245(8) Uani d . 1 . .
    H H113 0.443 0.5589 0.7538 0.029 Uiso calc R 1 . .
    C C114 0.3527(4) 0.55567(13) 0.6605(2) 0.0247(9) Uani d . 1 . .
    H H114 0.2779 0.539 0.6715 0.03 Uiso calc R 1 . .
    C C115 0.3664(4) 0.56821(13) 0.5966(2) 0.0252(9) Uani d . 1 . .
    H H115 0.3007 0.5597 0.5639 0.03 Uiso calc R 1 . .
    C C116 0.4795(4) 0.59413(13) 0.57838(19) 0.0210(8) Uani d . 1 . .
    C C117 0.4953(4) 0.60580(13) 0.51121(19) 0.0232(8) Uani d . 1 . .
    H H117 0.4315 0.5963 0.4781 0.028 Uiso calc R 1 . .
    C C118 0.6040(4) 0.63101(14) 0.4950(2) 0.0218(9) Uani d . 1 . .
    H H118 0.6135 0.6387 0.4509 0.026 Uiso calc R 1 . .
    C C119 0.7015(4) 0.64540(13) 0.54427(17) 0.0193(8) Uani d . 1 . .
    H H119 0.7744 0.6628 0.5323 0.023 Uiso calc R 1 . .
    C C120 0.8843(4) 0.60061(13) 0.71304(18) 0.0187(7) Uani d . 1 . .
    C C121 0.9266(4) 0.55858(13) 0.67798(19) 0.0208(8) Uani d . 1 . .
    C C122 0.9226(4) 0.55473(14) 0.60798(19) 0.0242(8) Uani d . 1 . .
    H H122 0.8889 0.5803 0.5821 0.029 Uiso calc R 1 . .
    C C123 0.9668(4) 0.51458(14) 0.5774(2) 0.0305(10) Uani d . 1 . .
    H H123 0.9624 0.5129 0.5313 0.037 Uiso calc R 1 . .
    C C124 1.0194(5) 0.47556(15) 0.6160(2) 0.0365(11) Uani d . 1 . .
    H H124 1.0524 0.4486 0.5953 0.044 Uiso calc R 1 . .
    C C125 1.0220(5) 0.47715(15) 0.6830(2) 0.0344(10) Uani d . 1 . .
    H H125 1.0537 0.4507 0.7079 0.041 Uiso calc R 1 . .
    C C126 0.9767(4) 0.51870(14) 0.7157(2) 0.0247(9) Uani d . 1 . .
    C C127 0.9821(4) 0.52022(14) 0.7864(2) 0.0302(9) Uani d . 1 . .
    H H127 1.0148 0.4938 0.811 0.036 Uiso calc R 1 . .
    C C128 0.9401(4) 0.55975(15) 0.8181(2) 0.0281(9) Uani d . 1 . .
    H H128 0.9425 0.5602 0.8642 0.034 Uiso calc R 1 . .
    C C129 0.8928(4) 0.60008(14) 0.78146(19) 0.0210(9) Uani d . 1 . .
    H H129 0.8665 0.6273 0.804 0.025 Uiso calc R 1 . .
    C C130 0.9467(4) 0.68404(13) 0.63052(17) 0.0172(7) Uani d . 1 . .
    C C131 0.9307(4) 0.73167(12) 0.60455(17) 0.0166(7) Uani d . 1 . .
    C C132 0.8109(4) 0.75808(13) 0.60300(18) 0.0191(8) Uani d . 1 . .
    H H132 0.7358 0.7434 0.6175 0.023 Uiso calc R 1 . .
    C C133 0.8031(4) 0.80487(14) 0.58056(19) 0.0219(8) Uani d . 1 . .
    H H133 0.7233 0.8215 0.5805 0.026 Uiso calc R 1 . .
    C C134 0.9140(4) 0.82788(14) 0.55780(18) 0.0242(8) Uani d . 1 . .
    H H134 0.9077 0.8596 0.5429 0.029 Uiso calc R 1 . .
    C C135 1.0306(4) 0.80377(14) 0.55755(18) 0.0231(8) Uani d . 1 . .
    H H135 1.1034 0.8191 0.5417 0.028 Uiso calc R 1 . .
    C C136 1.0428(4) 0.75567(14) 0.58109(18) 0.0200(9) Uani d . 1 . .
    C C137 1.1648(4) 0.73095(14) 0.58231(19) 0.0234(8) Uani d . 1 . .
    H H137 1.2378 0.7462 0.5664 0.028 Uiso calc R 1 . .
    C C138 1.1768(4) 0.68526(14) 0.60638(19) 0.0233(8) Uani d . 1 . .
    H H138 1.2576 0.6693 0.6064 0.028 Uiso calc R 1 . .
    C C139 1.0687(4) 0.66206(13) 0.63110(18) 0.0203(8) Uani d . 1 . .
    H H139 1.0794 0.631 0.6484 0.024 Uiso calc R 1 . .
    C C210 0.5165(4) 0.77527(13) 0.84513(18) 0.0178(7) Uani d . 1 . .
    C C211 0.4235(4) 0.79589(12) 0.79625(18) 0.0184(7) Uani d . 1 . .
    C C213 0.4599(4) 0.81645(13) 0.73540(18) 0.0214(8) Uani d . 1 . .
    H H213 0.5483 0.8165 0.7261 0.026 Uiso calc R 1 . .
    C C214 0.3672(4) 0.83595(14) 0.69095(19) 0.0260(9) Uani d . 1 . .
    H H214 0.3935 0.8499 0.6522 0.031 Uiso calc R 1 . .
    C C215 0.2317(4) 0.83552(14) 0.70244(19) 0.0283(9) Uani d . 1 . .
    H H215 0.1691 0.8485 0.6712 0.034 Uiso calc R 1 . .
    C C216 0.1933(4) 0.81590(14) 0.7596(2) 0.0262(9) Uani d . 1 . .
    H H216 0.1038 0.8152 0.7668 0.031 Uiso calc R 1 . .
    C C217 0.2870(4) 0.79663(12) 0.80827(18) 0.0195(8) Uani d . 1 . .
    C C218 0.2472(4) 0.77876(13) 0.86930(19) 0.0229(8) Uani d . 1 . .
    H H218 0.158 0.7786 0.8771 0.027 Uiso calc R 1 . .
    C C219 0.3391(4) 0.76176(13) 0.91667(18) 0.0204(8) Uani d . 1 . .
    H H219 0.3126 0.7517 0.9575 0.024 Uiso calc R 1 . .
    C C220 0.7764(4) 0.74587(13) 0.90737(18) 0.0183(7) Uani d . 1 . .
    C C221 0.7635(4) 0.69568(14) 0.92564(18) 0.0204(8) Uani d . 1 . .
    C C222 0.6681(4) 0.66430(14) 0.89414(19) 0.0225(8) Uani d . 1 . .
    H H222 0.6079 0.6763 0.8609 0.027 Uiso calc R 1 . .
    C C223 0.6626(5) 0.61682(15) 0.9116(2) 0.0283(10) Uani d . 1 . .
    H H223 0.5984 0.5969 0.8905 0.034 Uiso calc R 1 . .
    C C224 0.7539(5) 0.59760(15) 0.9616(2) 0.0323(10) Uani d . 1 . .
    H H224 0.7519 0.5649 0.9723 0.039 Uiso calc R 1 . .
    C C225 0.8447(5) 0.62740(15) 0.9938(2) 0.0276(10) Uani d . 1 . .
    H H225 0.903 0.6149 1.0275 0.033 Uiso calc R 1 . .
    C C226 0.8523(4) 0.67687(14) 0.97734(18) 0.0220(8) Uani d . 1 . .
    C C227 0.9478(4) 0.70750(15) 1.01019(19) 0.0265(9) Uani d . 1 . .
    H H227 1.0053 0.6952 1.0443 0.032 Uiso calc R 1 . .
    C C228 0.9567(4) 0.75456(15) 0.99269(19) 0.0244(9) Uani d . 1 . .
    H H228 1.0188 0.7745 1.0155 0.029 Uiso calc R 1 . .
    C C229 0.8729(4) 0.77340(13) 0.94048(18) 0.0210(8) Uani d . 1 . .
    H H229 0.883 0.8054 0.9279 0.025 Uiso calc R 1 . .
    C C230 0.7504(4) 0.82926(13) 0.81709(18) 0.0191(8) Uani d . 1 . .
    C C231 0.7240(4) 0.86965(13) 0.85781(18) 0.0192(8) Uani d . 1 . .
    C C232 0.6607(4) 0.86690(14) 0.91772(19) 0.0230(8) Uani d . 1 . .
    H H232 0.6353 0.8369 0.9329 0.028 Uiso calc R 1 . .
    C C233 0.6359(4) 0.90717(14) 0.9537(2) 0.0266(9) Uani d . 1 . .
    H H233 0.593 0.9042 0.9925 0.032 Uiso calc R 1 . .
    C C234 0.6745(4) 0.95301(15) 0.9329(2) 0.0323(10) Uani d . 1 . .
    H H234 0.6566 0.9803 0.9575 0.039 Uiso calc R 1 . .
    C C235 0.7385(4) 0.95739(14) 0.8763(2) 0.0300(10) Uani d . 1 . .
    H H235 0.7655 0.9878 0.8633 0.036 Uiso calc R 1 . .
    C C236 0.7646(4) 0.91686(13) 0.8371(2) 0.0240(8) Uani d . 1 . .
    C C237 0.8269(4) 0.92113(15) 0.7772(2) 0.0311(10) Uani d . 1 . .
    H H237 0.8497 0.9516 0.7625 0.037 Uiso calc R 1 . .
    C C238 0.8541(4) 0.88163(15) 0.74067(19) 0.0272(9) Uani d . 1 . .
    H H238 0.8979 0.8852 0.7022 0.033 Uiso calc R 1 . .
    C C239 0.8161(4) 0.83557(14) 0.76091(19) 0.0236(8) Uani d . 1 . .
    H H239 0.8359 0.8088 0.7358 0.028 Uiso calc R 1 . .
    O O1 0.4643(3) 0.70580(10) 0.69001(15) 0.0304(7) Uani d . 1 . .
    O O2 0.2950(4) 0.97818(12) 0.93165(17) 0.0539(10) Uani d . 1 . .
    O O3 0.3165(4) 0.57932(12) 0.86447(18) 0.0503(9) Uani d . 1 . .
    C C43 -0.0219(6) 0.97133(19) 0.5102(2) 0.0549(15) Uani d . 1 . .
    H H43A -0.0012 0.9434 0.4849 0.082 Uiso calc R 1 . .
    H H43B 0.0383 0.997 0.5018 0.082 Uiso calc R 1 . .
    H H43C -0.111 0.9814 0.4974 0.082 Uiso calc R 1 . .
    P P1 0.81469(9) 0.65586(3) 0.67416(5) 0.01594(19) Uani d . 1 . .
    P P2 0.69062(9) 0.76754(3) 0.82986(5) 0.01584(19) Uani d . 1 . .
    Cl Cl1 0.96409(10) 0.72128(4) 0.78862(5) 0.0230(2) Uani d . 1 . .
    Rh Rh1 0.74079(2) 0.712399(9) 0.748699(15) 0.01574(6) Uani d . 1 . .
loop_
    _atom_site_aniso_label
    _atom_site_aniso_U_11
    _atom_site_aniso_U_22
    _atom_site_aniso_U_33
    _atom_site_aniso_U_12
    _atom_site_aniso_U_13
    _atom_site_aniso_U_23
    C1 0.025(2) 0.0116(18) 0.0235(19) 0.0012(15) 0.0063(17) -0.0043(15)
    C10 0.021(2) 0.0191(19) 0.0158(18) -0.0001(16) -0.0021(15) 0.0008(15)
    C21 0.066(4) 0.036(3) 0.072(4) 0.010(3) -0.014(3) -0.022(3)
    C22 0.045(3) 0.025(2) 0.034(2) -0.016(2) -0.003(2) -0.0010(18)
    C23 0.034(3) 0.065(4) 0.088(5) 0.001(3) -0.008(3) -0.012(3)
    C31 0.043(3) 0.050(3) 0.028(2) -0.014(2) 0.005(2) -0.010(2)
    C32 0.043(3) 0.030(2) 0.038(2) 0.008(2) 0.013(2) 0.0009(19)
    C33 0.025(2) 0.032(2) 0.035(2) -0.0050(19) -0.0013(19) -0.0030(19)
    C41 0.114(7) 0.058(4) 0.065(4) 0.029(4) -0.009(4) -0.014(3)
    C42 0.090(5) 0.020(2) 0.049(3) 0.005(3) 0.029(3) -0.002(2)
    O4 0.147(5) 0.035(2) 0.096(3) -0.006(3) 0.071(3) 0.006(2)
    C110 0.0137(18) 0.0176(18) 0.0234(18) 0.0017(14) -0.0009(15) -0.0011(15)
    C111 0.0167(18) 0.0091(16) 0.0266(19) 0.0036(14) -0.0013(15) -0.0014(14)
    C112 0.024(2) 0.0182(19) 0.023(2) -0.0004(16) 0.0022(17) -0.0019(16)
    C113 0.026(2) 0.0181(19) 0.030(2) -0.0016(16) 0.0035(17) -0.0002(16)
    C114 0.020(2) 0.0164(19) 0.038(2) -0.0047(16) 0.0043(17) 0.0019(17)
    C115 0.019(2) 0.0167(19) 0.038(2) -0.0020(15) -0.0074(17) -0.0010(17)
    C116 0.020(2) 0.0140(17) 0.028(2) -0.0014(15) -0.0047(16) -0.0013(15)
    C117 0.023(2) 0.0172(19) 0.027(2) -0.0009(16) -0.0126(16) -0.0029(16)
    C118 0.025(2) 0.020(2) 0.0199(19) -0.0008(17) -0.0060(16) 0.0028(16)
    C119 0.0201(19) 0.0168(18) 0.0204(18) -0.0006(15) -0.0024(15) 0.0016(15)
    C120 0.0178(19) 0.0179(18) 0.0199(18) -0.0030(15) -0.0013(15) 0.0029(15)
    C121 0.0171(19) 0.0182(19) 0.0262(19) -0.0038(15) -0.0035(15) 0.0021(15)
    C122 0.025(2) 0.023(2) 0.0239(19) 0.0032(17) -0.0004(16) -0.0006(16)
    C123 0.034(3) 0.025(2) 0.032(2) 0.0002(18) -0.0005(19) -0.0054(17)
    C124 0.033(3) 0.022(2) 0.053(3) 0.0102(19) -0.006(2) -0.005(2)
    C125 0.036(3) 0.022(2) 0.043(3) 0.0028(19) -0.010(2) 0.0048(19)
    C126 0.022(2) 0.021(2) 0.030(2) -0.0021(16) -0.0054(17) 0.0023(16)
    C127 0.029(2) 0.022(2) 0.038(2) -0.0035(18) -0.0058(19) 0.0123(18)
    C128 0.028(2) 0.030(2) 0.025(2) 0.0008(18) -0.0033(17) 0.0029(17)
    C129 0.022(2) 0.0195(19) 0.021(2) -0.0006(16) -0.0005(16) 0.0015(16)
    C130 0.0160(18) 0.0176(18) 0.0179(17) -0.0054(14) 0.0000(14) -0.0004(14)
    C131 0.022(2) 0.0123(16) 0.0151(16) -0.0047(15) -0.0031(14) -0.0024(14)
    C132 0.020(2) 0.0214(19) 0.0156(17) -0.0045(16) -0.0014(15) -0.0012(15)
    C133 0.022(2) 0.0194(19) 0.024(2) 0.0002(16) -0.0034(16) -0.0022(16)
    C134 0.032(2) 0.0180(19) 0.0214(19) -0.0020(17) -0.0032(17) 0.0009(15)
    C135 0.026(2) 0.0226(19) 0.0200(18) -0.0088(16) 0.0008(16) -0.0007(15)
    C136 0.023(2) 0.021(2) 0.0153(18) -0.0053(16) -0.0001(16) -0.0064(15)
    C137 0.021(2) 0.027(2) 0.0223(19) -0.0079(17) 0.0047(16) -0.0023(16)
    C138 0.020(2) 0.023(2) 0.027(2) 0.0020(16) 0.0017(16) -0.0060(16)
    C139 0.020(2) 0.0191(18) 0.0210(19) 0.0017(15) -0.0021(15) -0.0064(15)
    C210 0.0165(18) 0.0185(18) 0.0180(17) -0.0011(14) -0.0005(14) 0.0002(14)
    C211 0.0225(19) 0.0129(17) 0.0193(17) -0.0019(14) -0.0023(15) -0.0016(14)
    C213 0.020(2) 0.0203(19) 0.0232(19) 0.0009(15) -0.0005(16) 0.0005(15)
    C214 0.033(2) 0.026(2) 0.0179(18) -0.0027(18) -0.0045(17) 0.0017(16)
    C215 0.034(2) 0.026(2) 0.0224(19) 0.0061(18) -0.0145(17) -0.0009(17)
    C216 0.019(2) 0.024(2) 0.034(2) 0.0003(16) -0.0084(17) -0.0060(17)
    C217 0.022(2) 0.0135(18) 0.0223(18) 0.0013(14) -0.0013(15) -0.0048(14)
    C218 0.0185(19) 0.022(2) 0.028(2) -0.0036(15) -0.0006(16) -0.0090(16)
    C219 0.021(2) 0.0213(19) 0.0191(18) -0.0071(16) 0.0028(15) -0.0022(15)
    C220 0.0144(18) 0.0207(18) 0.0197(18) 0.0038(15) 0.0010(14) 0.0006(15)
    C221 0.022(2) 0.0205(18) 0.0194(18) 0.0026(16) 0.0064(15) 0.0007(15)
    C222 0.029(2) 0.021(2) 0.0183(19) -0.0018(17) 0.0045(16) -0.0010(15)
    C223 0.043(3) 0.019(2) 0.023(2) -0.0067(19) 0.0062(19) -0.0041(17)
    C224 0.044(3) 0.021(2) 0.034(2) 0.0035(19) 0.013(2) 0.0047(18)
    C225 0.031(2) 0.025(2) 0.028(2) 0.0032(18) 0.0067(19) 0.0045(18)
    C226 0.022(2) 0.0241(19) 0.0208(18) 0.0051(16) 0.0055(16) 0.0034(15)
    C227 0.018(2) 0.035(2) 0.026(2) 0.0108(17) -0.0017(16) 0.0066(18)
    C228 0.017(2) 0.031(2) 0.0246(19) 0.0002(18) -0.0050(17) 0.0008(17)
    C229 0.021(2) 0.0189(18) 0.0227(19) 0.0014(15) 0.0002(16) 0.0017(15)
    C230 0.0181(19) 0.0148(17) 0.0235(19) -0.0066(14) -0.0036(15) 0.0018(15)
    C231 0.0162(18) 0.0153(18) 0.0250(19) -0.0024(14) -0.0051(15) 0.0021(15)
    C232 0.024(2) 0.0176(18) 0.027(2) 0.0002(16) -0.0050(16) -0.0024(15)
    C233 0.022(2) 0.027(2) 0.030(2) 0.0028(17) -0.0033(17) -0.0062(17)
    C234 0.027(2) 0.026(2) 0.042(3) 0.0020(18) -0.007(2) -0.0115(19)
    C235 0.027(2) 0.017(2) 0.043(3) 0.0008(17) -0.013(2) 0.0022(18)
    C236 0.023(2) 0.0159(19) 0.031(2) -0.0036(16) -0.0065(17) 0.0035(16)
    C237 0.027(2) 0.025(2) 0.039(2) -0.0059(17) -0.0077(19) 0.0128(19)
    C238 0.028(2) 0.027(2) 0.026(2) -0.0101(17) -0.0012(17) 0.0049(17)
    C239 0.020(2) 0.024(2) 0.027(2) 0.0009(16) -0.0014(17) 0.0075(16)
    O1 0.0229(16) 0.0266(16) 0.0404(18) -0.0012(13) -0.0051(13) -0.0105(13)
    O2 0.073(3) 0.040(2) 0.045(2) -0.0016(19) -0.0150(19) -0.0119(17)
    O3 0.060(3) 0.0357(19) 0.056(2) 0.0065(18) 0.0086(19) 0.0126(17)
    C43 0.074(4) 0.043(3) 0.049(3) 0.020(3) 0.009(3) -0.006(3)
    P1 0.0155(5) 0.0155(5) 0.0166(4) -0.0012(4) -0.0002(4) 0.0012(4)
    P2 0.0162(5) 0.0146(4) 0.0164(4) -0.0008(4) -0.0010(4) -0.0006(4)
    Cl1 0.0168(5) 0.0252(5) 0.0266(5) -0.0027(4) -0.0001(4) -0.0049(4)
    Rh1 0.01477(13) 0.01523(12) 0.01692(11) -0.00188(14) -0.00049(9)
                                                                    -0.00096(13)
_geom_special_details
;
All e.s.d.'s (except the e.s.d. in the dihedral angle between two l.s. planes)
are estimated using the full covariance matrix. The cell e.s.d.'s are taken
into account individually in the estimation of e.s.d.'s in distances, angles
and torsion angles; correlations between e.s.d.'s in cell parameters are only
used when they are defined by crystal symmetry. An approximate (isotropic)
treatment of cell e.s.d.'s is used for estimating e.s.d.'s involving l.s.
planes.
;
loop_
    _geom_bond_atom_site_label_1
    _geom_bond_atom_site_label_2
    _geom_bond_site_symmetry_2
    _geom_bond_distance
    _geom_bond_publ_flag
    C1 O1 . 1.136(5) ?
    C1 Rh1 . 1.823(4) ?
    C10 C210 . 1.384(5) ?
    C10 C219 . 1.391(5) ?
    C10 H10 . 0.93 ?
    C21 C22 . 1.488(7) ?
    C21 H21A . 0.96 ?
    C21 H21B . 0.96 ?
    C21 H21C . 0.96 ?
    C22 O2 . 1.204(5) ?
    C22 C23 . 1.482(7) ?
    C23 H23A . 0.96 ?
    C23 H23B . 0.96 ?
    C23 H23C . 0.96 ?
    C31 C33 . 1.500(6) ?
    C31 H31A . 0.96 ?
    C31 H31B . 0.96 ?
    C31 H31C . 0.96 ?
    C32 C33 . 1.506(6) ?
    C32 H32A . 0.96 ?
    C32 H32B . 0.96 ?
    C32 H32C . 0.96 ?
    C33 O3 . 1.202(5) ?
    C41 C42 . 1.479(9) ?
    C41 H41A . 0.96 ?
    C41 H41B . 0.96 ?
    C41 H41C . 0.96 ?
    C42 O4 . 1.225(7) ?
    C42 C43 . 1.483(7) ?
    C110 C119 . 1.375(5) ?
    C110 C111 . 1.437(5) ?
    C110 P1 . 1.827(4) ?
    C111 C116 . 1.416(5) ?
    C111 C112 . 1.429(5) ?
    C112 C113 . 1.357(5) ?
    C112 H112 . 0.93 ?
    C113 C114 . 1.403(6) ?
    C113 H113 . 0.93 ?
    C114 C115 . 1.356(6) ?
    C114 H114 . 0.93 ?
    C115 C116 . 1.424(5) ?
    C115 H115 . 0.93 ?
    C116 C117 . 1.416(5) ?
    C117 C118 . 1.366(6) ?
    C117 H117 . 0.93 ?
    C118 C119 . 1.402(5) ?
    C118 H118 . 0.93 ?
    C119 H119 . 0.93 ?
    C120 C129 . 1.378(5) ?
    C120 C121 . 1.445(5) ?
    C120 P1 . 1.834(4) ?
    C121 C126 . 1.412(5) ?
    C121 C122 . 1.415(5) ?
    C122 C123 . 1.364(5) ?
    C122 H122 . 0.93 ?
    C123 C124 . 1.411(6) ?
    C123 H123 . 0.93 ?
    C124 C125 . 1.352(6) ?
    C124 H124 . 0.93 ?
    C125 C126 . 1.421(6) ?
    C125 H125 . 0.93 ?
    C126 C127 . 1.425(6) ?
    C127 C128 . 1.353(6) ?
    C127 H127 . 0.93 ?
    C128 C129 . 1.401(5) ?
    C128 H128 . 0.93 ?
    C129 H129 . 0.93 ?
    C130 C139 . 1.377(5) ?
    C130 C131 . 1.423(5) ?
    C130 P1 . 1.834(4) ?
    C131 C132 . 1.416(5) ?
    C131 C136 . 1.428(5) ?
    C132 C133 . 1.372(5) ?
    C132 H132 . 0.93 ?
    C133 C134 . 1.400(5) ?
    C133 H133 . 0.93 ?
    C134 C135 . 1.357(6) ?
    C134 H134 . 0.93 ?
    C135 C136 . 1.416(5) ?
    C135 H135 . 0.93 ?
    C136 C137 . 1.411(6) ?
    C137 C138 . 1.357(5) ?
    C137 H137 . 0.93 ?
    C138 C139 . 1.396(5) ?
    C138 H138 . 0.93 ?
    C139 H139 . 0.93 ?
    C210 C211 . 1.428(5) ?
    C210 P2 . 1.827(4) ?
    C211 C217 . 1.422(5) ?
    C211 C213 . 1.430(5) ?
    C213 C214 . 1.358(5) ?
    C213 H213 . 0.93 ?
    C214 C215 . 1.410(6) ?
    C214 H214 . 0.93 ?
    C215 C216 . 1.361(6) ?
    C215 H215 . 0.93 ?
    C216 C217 . 1.415(5) ?
    C216 H216 . 0.93 ?
    C217 C218 . 1.417(5) ?
    C218 C219 . 1.364(5) ?
    C218 H218 . 0.93 ?
    C219 H219 . 0.93 ?
    C220 C229 . 1.370(5) ?
    C220 C221 . 1.446(5) ?
    C220 P2 . 1.830(4) ?
    C221 C222 . 1.413(6) ?
    C221 C226 . 1.421(5) ?
    C222 C223 . 1.363(5) ?
    C222 H222 . 0.93 ?
    C223 C224 . 1.418(6) ?
    C223 H223 . 0.93 ?
    C224 C225 . 1.361(6) ?
    C224 H224 . 0.93 ?
    C225 C226 . 1.413(6) ?
    C225 H225 . 0.93 ?
    C226 C227 . 1.411(6) ?
    C227 C228 . 1.354(6) ?
    C227 H227 . 0.93 ?
    C228 C229 . 1.400(5) ?
    C228 H228 . 0.93 ?
    C229 H229 . 0.93 ?
    C230 C239 . 1.372(5) ?
    C230 C231 . 1.426(5) ?
    C230 P2 . 1.837(4) ?
    C231 C232 . 1.417(5) ?
    C231 C236 . 1.442(5) ?
    C232 C233 . 1.365(5) ?
    C232 H232 . 0.93 ?
    C233 C234 . 1.402(6) ?
    C233 H233 . 0.93 ?
    C234 C235 . 1.363(6) ?
    C234 H234 . 0.93 ?
    C235 C236 . 1.410(6) ?
    C235 H235 . 0.93 ?
    C236 C237 . 1.414(6) ?
    C237 C238 . 1.360(6) ?
    C237 H237 . 0.93 ?
    C238 C239 . 1.402(5) ?
    C238 H238 . 0.93 ?
    C239 H239 . 0.93 ?
    C43 H43A . 0.96 ?
    C43 H43B . 0.96 ?
    C43 H43C . 0.96 ?
    P1 Rh1 . 2.3360(10) ?
    P2 Rh1 . 2.3258(10) ?
    Cl1 Rh1 . 2.3525(11) ?
loop_
    _geom_angle_atom_site_label_1
    _geom_angle_atom_site_label_2
    _geom_angle_atom_site_label_3
    _geom_angle_site_symmetry_1
    _geom_angle_site_symmetry_3
    _geom_angle
    _geom_angle_publ_flag
    O1 C1 Rh1 . . 177.9(4) ?
    C210 C10 C219 . . 121.9(4) ?
    C210 C10 H10 . . 119.1 ?
    C219 C10 H10 . . 119.1 ?
    C22 C21 H21A . . 109.5 ?
    C22 C21 H21B . . 109.5 ?
    H21A C21 H21B . . 109.5 ?
    C22 C21 H21C . . 109.5 ?
    H21A C21 H21C . . 109.5 ?
    H21B C21 H21C . . 109.5 ?
    O2 C22 C23 . . 121.2(5) ?
    O2 C22 C21 . . 121.1(5) ?
    C23 C22 C21 . . 117.7(5) ?
    C22 C23 H23A . . 109.5 ?
    C22 C23 H23B . . 109.5 ?
    H23A C23 H23B . . 109.5 ?
    C22 C23 H23C . . 109.5 ?
    H23A C23 H23C . . 109.5 ?
    H23B C23 H23C . . 109.5 ?
    C33 C31 H31A . . 109.5 ?
    C33 C31 H31B . . 109.5 ?
    H31A C31 H31B . . 109.5 ?
    C33 C31 H31C . . 109.5 ?
    H31A C31 H31C . . 109.5 ?
    H31B C31 H31C . . 109.5 ?
    C33 C32 H32A . . 109.5 ?
    C33 C32 H32B . . 109.5 ?
    H32A C32 H32B . . 109.5 ?
    C33 C32 H32C . . 109.5 ?
    H32A C32 H32C . . 109.5 ?
    H32B C32 H32C . . 109.5 ?
    O3 C33 C31 . . 121.9(4) ?
    O3 C33 C32 . . 122.4(4) ?
    C31 C33 C32 . . 115.7(4) ?
    C42 C41 H41A . . 109.5 ?
    C42 C41 H41B . . 109.5 ?
    H41A C41 H41B . . 109.5 ?
    C42 C41 H41C . . 109.5 ?
    H41A C41 H41C . . 109.5 ?
    H41B C41 H41C . . 109.5 ?
    O4 C42 C41 . . 121.9(6) ?
    O4 C42 C43 . . 118.3(7) ?
    C41 C42 C43 . . 119.8(5) ?
    C119 C110 C111 . . 119.3(3) ?
    C119 C110 P1 . . 120.8(3) ?
    C111 C110 P1 . . 119.8(3) ?
    C116 C111 C112 . . 117.8(3) ?
    C116 C111 C110 . . 118.7(3) ?
    C112 C111 C110 . . 123.4(4) ?
    C113 C112 C111 . . 121.0(4) ?
    C113 C112 H112 . . 119.5 ?
    C111 C112 H112 . . 119.5 ?
    C112 C113 C114 . . 121.1(4) ?
    C112 C113 H113 . . 119.5 ?
    C114 C113 H113 . . 119.5 ?
    C115 C114 C113 . . 119.7(4) ?
    C115 C114 H114 . . 120.2 ?
    C113 C114 H114 . . 120.2 ?
    C114 C115 C116 . . 121.4(4) ?
    C114 C115 H115 . . 119.3 ?
    C116 C115 H115 . . 119.3 ?
    C111 C116 C117 . . 119.9(3) ?
    C111 C116 C115 . . 119.0(4) ?
    C117 C116 C115 . . 121.1(4) ?
    C118 C117 C116 . . 120.1(4) ?
    C118 C117 H117 . . 120 ?
    C116 C117 H117 . . 120 ?
    C117 C118 C119 . . 120.8(4) ?
    C117 C118 H118 . . 119.6 ?
    C119 C118 H118 . . 119.6 ?
    C110 C119 C118 . . 121.2(4) ?
    C110 C119 H119 . . 119.4 ?
    C118 C119 H119 . . 119.4 ?
    C129 C120 C121 . . 119.1(3) ?
    C129 C120 P1 . . 115.4(3) ?
    C121 C120 P1 . . 125.5(3) ?
    C126 C121 C122 . . 117.4(3) ?
    C126 C121 C120 . . 118.2(3) ?
    C122 C121 C120 . . 124.4(3) ?
    C123 C122 C121 . . 122.0(4) ?
    C123 C122 H122 . . 119 ?
    C121 C122 H122 . . 119 ?
    C122 C123 C124 . . 119.7(4) ?
    C122 C123 H123 . . 120.1 ?
    C124 C123 H123 . . 120.1 ?
    C125 C124 C123 . . 120.3(4) ?
    C125 C124 H124 . . 119.8 ?
    C123 C124 H124 . . 119.8 ?
    C124 C125 C126 . . 120.7(4) ?
    C124 C125 H125 . . 119.6 ?
    C126 C125 H125 . . 119.6 ?
    C121 C126 C125 . . 119.8(4) ?
    C121 C126 C127 . . 120.1(4) ?
    C125 C126 C127 . . 120.2(4) ?
    C128 C127 C126 . . 120.6(4) ?
    C128 C127 H127 . . 119.7 ?
    C126 C127 H127 . . 119.7 ?
    C127 C128 C129 . . 120.1(4) ?
    C127 C128 H128 . . 120 ?
    C129 C128 H128 . . 120 ?
    C120 C129 C128 . . 121.9(4) ?
    C120 C129 H129 . . 119 ?
    C128 C129 H129 . . 119 ?
    C139 C130 C131 . . 119.2(3) ?
    C139 C130 P1 . . 119.8(3) ?
    C131 C130 P1 . . 120.4(3) ?
    C132 C131 C130 . . 123.9(3) ?
    C132 C131 C136 . . 117.1(3) ?
    C130 C131 C136 . . 118.9(3) ?
    C133 C132 C131 . . 121.4(4) ?
    C133 C132 H132 . . 119.3 ?
    C131 C132 H132 . . 119.3 ?
    C132 C133 C134 . . 120.8(4) ?
    C132 C133 H133 . . 119.6 ?
    C134 C133 H133 . . 119.6 ?
    C135 C134 C133 . . 119.9(4) ?
    C135 C134 H134 . . 120 ?
    C133 C134 H134 . . 120 ?
    C134 C135 C136 . . 120.9(4) ?
    C134 C135 H135 . . 119.5 ?
    C136 C135 H135 . . 119.5 ?
    C137 C136 C135 . . 121.0(4) ?
    C137 C136 C131 . . 119.1(3) ?
    C135 C136 C131 . . 119.9(4) ?
    C138 C137 C136 . . 120.8(4) ?
    C138 C137 H137 . . 119.6 ?
    C136 C137 H137 . . 119.6 ?
    C137 C138 C139 . . 120.4(4) ?
    C137 C138 H138 . . 119.8 ?
    C139 C138 H138 . . 119.8 ?
    C130 C139 C138 . . 121.6(4) ?
    C130 C139 H139 . . 119.2 ?
    C138 C139 H139 . . 119.2 ?
    C10 C210 C211 . . 118.8(3) ?
    C10 C210 P2 . . 119.7(3) ?
    C211 C210 P2 . . 121.5(3) ?
    C217 C211 C210 . . 119.0(3) ?
    C217 C211 C213 . . 117.5(3) ?
    C210 C211 C213 . . 123.5(3) ?
    C214 C213 C211 . . 120.9(4) ?
    C214 C213 H213 . . 119.5 ?
    C211 C213 H213 . . 119.5 ?
    C213 C214 C215 . . 121.2(4) ?
    C213 C214 H214 . . 119.4 ?
    C215 C214 H214 . . 119.4 ?
    C216 C215 C214 . . 119.5(4) ?
    C216 C215 H215 . . 120.3 ?
    C214 C215 H215 . . 120.3 ?
    C215 C216 C217 . . 121.2(4) ?
    C215 C216 H216 . . 119.4 ?
    C217 C216 H216 . . 119.4 ?
    C216 C217 C218 . . 120.9(4) ?
    C216 C217 C211 . . 119.6(3) ?
    C218 C217 C211 . . 119.5(3) ?
    C219 C218 C217 . . 120.4(4) ?
    C219 C218 H218 . . 119.8 ?
    C217 C218 H218 . . 119.8 ?
    C218 C219 C10 . . 120.4(4) ?
    C218 C219 H219 . . 119.8 ?
    C10 C219 H219 . . 119.8 ?
    C229 C220 C221 . . 119.0(3) ?
    C229 C220 P2 . . 120.4(3) ?
    C221 C220 P2 . . 119.1(3) ?
    C222 C221 C226 . . 118.4(4) ?
    C222 C221 C220 . . 123.2(4) ?
    C226 C221 C220 . . 118.3(4) ?
    C223 C222 C221 . . 121.1(4) ?
    C223 C222 H222 . . 119.4 ?
    C221 C222 H222 . . 119.4 ?
    C222 C223 C224 . . 120.6(4) ?
    C222 C223 H223 . . 119.7 ?
    C224 C223 H223 . . 119.7 ?
    C225 C224 C223 . . 119.4(4) ?
    C225 C224 H224 . . 120.3 ?
    C223 C224 H224 . . 120.3 ?
    C224 C225 C226 . . 121.5(4) ?
    C224 C225 H225 . . 119.3 ?
    C226 C225 H225 . . 119.3 ?
    C227 C226 C225 . . 121.3(4) ?
    C227 C226 C221 . . 119.7(3) ?
    C225 C226 C221 . . 119.0(4) ?
    C228 C227 C226 . . 120.8(4) ?
    C228 C227 H227 . . 119.6 ?
    C226 C227 H227 . . 119.6 ?
    C227 C228 C229 . . 120.4(4) ?
    C227 C228 H228 . . 119.8 ?
    C229 C228 H228 . . 119.8 ?
    C220 C229 C228 . . 121.7(4) ?
    C220 C229 H229 . . 119.1 ?
    C228 C229 H229 . . 119.1 ?
    C239 C230 C231 . . 120.2(3) ?
    C239 C230 P2 . . 114.9(3) ?
    C231 C230 P2 . . 124.7(3) ?
    C232 C231 C230 . . 124.7(3) ?
    C232 C231 C236 . . 117.1(3) ?
    C230 C231 C236 . . 118.2(3) ?
    C233 C232 C231 . . 121.8(4) ?
    C233 C232 H232 . . 119.1 ?
    C231 C232 H232 . . 119.1 ?
    C232 C233 C234 . . 120.7(4) ?
    C232 C233 H233 . . 119.6 ?
    C234 C233 H233 . . 119.6 ?
    C235 C234 C233 . . 119.7(4) ?
    C235 C234 H234 . . 120.2 ?
    C233 C234 H234 . . 120.2 ?
    C234 C235 C236 . . 121.5(4) ?
    C234 C235 H235 . . 119.2 ?
    C236 C235 H235 . . 119.2 ?
    C235 C236 C237 . . 122.1(4) ?
    C235 C236 C231 . . 119.2(4) ?
    C237 C236 C231 . . 118.7(4) ?
    C238 C237 C236 . . 121.4(4) ?
    C238 C237 H237 . . 119.3 ?
    C236 C237 H237 . . 119.3 ?
    C237 C238 C239 . . 120.0(4) ?
    C237 C238 H238 . . 120 ?
    C239 C238 H238 . . 120 ?
    C230 C239 C238 . . 121.3(4) ?
    C230 C239 H239 . . 119.3 ?
    C238 C239 H239 . . 119.3 ?
    C42 C43 H43A . . 109.5 ?
    C42 C43 H43B . . 109.5 ?
    H43A C43 H43B . . 109.5 ?
    C42 C43 H43C . . 109.5 ?
    H43A C43 H43C . . 109.5 ?
    H43B C43 H43C . . 109.5 ?
    C110 P1 C120 . . 104.45(17) ?
    C110 P1 C130 . . 106.37(17) ?
    C120 P1 C130 . . 106.86(17) ?
    C110 P1 Rh1 . . 116.05(12) ?
    C120 P1 Rh1 . . 114.49(12) ?
    C130 P1 Rh1 . . 108.00(12) ?
    C210 P2 C220 . . 107.01(16) ?
    C210 P2 C230 . . 104.38(17) ?
    C220 P2 C230 . . 106.60(17) ?
    C210 P2 Rh1 . . 117.67(12) ?
    C220 P2 Rh1 . . 105.81(12) ?
    C230 P2 Rh1 . . 114.70(12) ?
    C1 Rh1 P2 . . 93.94(11) ?
    C1 Rh1 P1 . . 92.46(11) ?
    P2 Rh1 P1 . . 173.41(4) ?
    C1 Rh1 Cl1 . . 176.51(13) ?
    P2 Rh1 Cl1 . . 87.04(3) ?
    P1 Rh1 Cl1 . . 86.67(3) ?
loop_
    _geom_torsion_atom_site_label_1
    _geom_torsion_atom_site_label_2
    _geom_torsion_atom_site_label_3
    _geom_torsion_atom_site_label_4
    _geom_torsion_site_symmetry_1
    _geom_torsion_site_symmetry_2
    _geom_torsion_site_symmetry_3
    _geom_torsion_site_symmetry_4
    _geom_torsion
    _geom_torsion_publ_flag
    C119 C110 C111 C116 . . . . -1.2(5) ?
    P1 C110 C111 C116 . . . . 175.7(3) ?
    C119 C110 C111 C112 . . . . 178.0(3) ?
    P1 C110 C111 C112 . . . . -5.1(5) ?
    C116 C111 C112 C113 . . . . -1.2(5) ?
    C110 C111 C112 C113 . . . . 179.5(3) ?
    C111 C112 C113 C114 . . . . -0.1(6) ?
    C112 C113 C114 C115 . . . . 1.0(6) ?
    C113 C114 C115 C116 . . . . -0.5(6) ?
    C112 C111 C116 C117 . . . . -177.2(3) ?
    C110 C111 C116 C117 . . . . 2.1(5) ?
    C112 C111 C116 C115 . . . . 1.7(5) ?
    C110 C111 C116 C115 . . . . -179.1(3) ?
    C114 C115 C116 C111 . . . . -0.9(6) ?
    C114 C115 C116 C117 . . . . 178.0(4) ?
    C111 C116 C117 C118 . . . . -1.7(6) ?
    C115 C116 C117 C118 . . . . 179.5(4) ?
    C116 C117 C118 C119 . . . . 0.4(6) ?
    C111 C110 C119 C118 . . . . 0.0(5) ?
    P1 C110 C119 C118 . . . . -176.9(3) ?
    C117 C118 C119 C110 . . . . 0.5(6) ?
    C129 C120 C121 C126 . . . . -0.8(5) ?
    P1 C120 C121 C126 . . . . -179.3(3) ?
    C129 C120 C121 C122 . . . . 180.0(4) ?
    P1 C120 C121 C122 . . . . 1.5(6) ?
    C126 C121 C122 C123 . . . . -0.9(6) ?
    C120 C121 C122 C123 . . . . 178.4(4) ?
    C121 C122 C123 C124 . . . . -0.5(6) ?
    C122 C123 C124 C125 . . . . 2.2(7) ?
    C123 C124 C125 C126 . . . . -2.4(7) ?
    C122 C121 C126 C125 . . . . 0.7(6) ?
    C120 C121 C126 C125 . . . . -178.6(4) ?
    C122 C121 C126 C127 . . . . -179.4(4) ?
    C120 C121 C126 C127 . . . . 1.3(6) ?
    C124 C125 C126 C121 . . . . 1.0(7) ?
    C124 C125 C126 C127 . . . . -179.0(4) ?
    C121 C126 C127 C128 . . . . -0.4(6) ?
    C125 C126 C127 C128 . . . . 179.6(4) ?
    C126 C127 C128 C129 . . . . -1.1(6) ?
    C121 C120 C129 C128 . . . . -0.7(6) ?
    P1 C120 C129 C128 . . . . 178.0(3) ?
    C127 C128 C129 C120 . . . . 1.7(6) ?
    C139 C130 C131 C132 . . . . -178.4(3) ?
    P1 C130 C131 C132 . . . . -7.7(5) ?
    C139 C130 C131 C136 . . . . -1.3(5) ?
    P1 C130 C131 C136 . . . . 169.4(3) ?
    C130 C131 C132 C133 . . . . 176.5(3) ?
    C136 C131 C132 C133 . . . . -0.6(5) ?
    C131 C132 C133 C134 . . . . 0.6(6) ?
    C132 C133 C134 C135 . . . . 0.3(6) ?
    C133 C134 C135 C136 . . . . -1.1(6) ?
    C134 C135 C136 C137 . . . . -178.5(4) ?
    C134 C135 C136 C131 . . . . 1.0(6) ?
    C132 C131 C136 C137 . . . . 179.4(3) ?
    C130 C131 C136 C137 . . . . 2.1(5) ?
    C132 C131 C136 C135 . . . . -0.1(5) ?
    C130 C131 C136 C135 . . . . -177.4(3) ?
    C135 C136 C137 C138 . . . . 178.4(4) ?
    C131 C136 C137 C138 . . . . -1.1(6) ?
    C136 C137 C138 C139 . . . . -0.7(6) ?
    C131 C130 C139 C138 . . . . -0.5(5) ?
    P1 C130 C139 C138 . . . . -171.2(3) ?
    C137 C138 C139 C130 . . . . 1.5(6) ?
    C219 C10 C210 C211 . . . . 1.8(6) ?
    C219 C10 C210 P2 . . . . -176.0(3) ?
    C10 C210 C211 C217 . . . . -3.9(5) ?
    P2 C210 C211 C217 . . . . 173.8(3) ?
    C10 C210 C211 C213 . . . . 175.5(3) ?
    P2 C210 C211 C213 . . . . -6.7(5) ?
    C217 C211 C213 C214 . . . . 0.1(5) ?
    C210 C211 C213 C214 . . . . -179.4(4) ?
    C211 C213 C214 C215 . . . . -1.6(6) ?
    C213 C214 C215 C216 . . . . 1.1(6) ?
    C214 C215 C216 C217 . . . . 1.0(6) ?
    C215 C216 C217 C218 . . . . 176.4(4) ?
    C215 C216 C217 C211 . . . . -2.6(5) ?
    C210 C211 C217 C216 . . . . -178.5(3) ?
    C213 C211 C217 C216 . . . . 2.0(5) ?
    C210 C211 C217 C218 . . . . 2.5(5) ?
    C213 C211 C217 C218 . . . . -177.0(3) ?
    C216 C217 C218 C219 . . . . -177.8(4) ?
    C211 C217 C218 C219 . . . . 1.1(5) ?
    C217 C218 C219 C10 . . . . -3.4(6) ?
    C210 C10 C219 C218 . . . . 1.9(6) ?
    C229 C220 C221 C222 . . . . -179.5(3) ?
    P2 C220 C221 C222 . . . . -13.0(5) ?
    C229 C220 C221 C226 . . . . -0.2(5) ?
    P2 C220 C221 C226 . . . . 166.3(3) ?
    C226 C221 C222 C223 . . . . -1.5(5) ?
    C220 C221 C222 C223 . . . . 177.8(4) ?
    C221 C222 C223 C224 . . . . -0.6(6) ?
    C222 C223 C224 C225 . . . . 2.2(6) ?
    C223 C224 C225 C226 . . . . -1.7(6) ?
    C224 C225 C226 C227 . . . . -179.1(4) ?
    C224 C225 C226 C221 . . . . -0.4(6) ?
    C222 C221 C226 C227 . . . . -179.3(3) ?
    C220 C221 C226 C227 . . . . 1.4(5) ?
    C222 C221 C226 C225 . . . . 2.0(5) ?
    C220 C221 C226 C225 . . . . -177.3(3) ?
    C225 C226 C227 C228 . . . . 178.1(4) ?
    C221 C226 C227 C228 . . . . -0.5(5) ?
    C226 C227 C228 C229 . . . . -1.5(6) ?
    C221 C220 C229 C228 . . . . -1.8(5) ?
    P2 C220 C229 C228 . . . . -168.1(3) ?
    C227 C228 C229 C220 . . . . 2.7(6) ?
    C239 C230 C231 C232 . . . . -177.9(4) ?
    P2 C230 C231 C232 . . . . 7.2(6) ?
    C239 C230 C231 C236 . . . . 1.8(5) ?
    P2 C230 C231 C236 . . . . -173.0(3) ?
    C230 C231 C232 C233 . . . . -178.6(4) ?
    C236 C231 C232 C233 . . . . 1.6(6) ?
    C231 C232 C233 C234 . . . . -0.9(6) ?
    C232 C233 C234 C235 . . . . -0.6(6) ?
    C233 C234 C235 C236 . . . . 1.4(6) ?
    C234 C235 C236 C237 . . . . 177.8(4) ?
    C234 C235 C236 C231 . . . . -0.7(6) ?
    C232 C231 C236 C235 . . . . -0.8(6) ?
    C230 C231 C236 C235 . . . . 179.4(4) ?
    C232 C231 C236 C237 . . . . -179.3(4) ?
    C230 C231 C236 C237 . . . . 0.9(6) ?
    C235 C236 C237 C238 . . . . 178.5(4) ?
    C231 C236 C237 C238 . . . . -2.9(6) ?
    C236 C237 C238 C239 . . . . 2.3(7) ?
    C231 C230 C239 C238 . . . . -2.6(6) ?
    P2 C230 C239 C238 . . . . 172.7(3) ?
    C237 C238 C239 C230 . . . . 0.5(6) ?
    C119 C110 P1 C120 . . . . -120.0(3) ?
    C111 C110 P1 C120 . . . . 63.2(3) ?
    C119 C110 P1 C130 . . . . -7.1(3) ?
    C111 C110 P1 C130 . . . . 176.0(3) ?
    C119 C110 P1 Rh1 . . . . 113.0(3) ?
    C111 C110 P1 Rh1 . . . . -63.9(3) ?
    C129 C120 P1 C110 . . . . -132.0(3) ?
    C121 C120 P1 C110 . . . . 46.5(4) ?
    C129 C120 P1 C130 . . . . 115.6(3) ?
    C121 C120 P1 C130 . . . . -65.9(4) ?
    C129 C120 P1 Rh1 . . . . -4.0(3) ?
    C121 C120 P1 Rh1 . . . . 174.6(3) ?
    C139 C130 P1 C110 . . . . -110.0(3) ?
    C131 C130 P1 C110 . . . . 79.4(3) ?
    C139 C130 P1 C120 . . . . 1.1(3) ?
    C131 C130 P1 C120 . . . . -169.5(3) ?
    C139 C130 P1 Rh1 . . . . 124.8(3) ?
    C131 C130 P1 Rh1 . . . . -45.8(3) ?
    C10 C210 P2 C220 . . . . -7.8(3) ?
    C211 C210 P2 C220 . . . . 174.4(3) ?
    C10 C210 P2 C230 . . . . -120.5(3) ?
    C211 C210 P2 C230 . . . . 61.7(3) ?
    C10 C210 P2 Rh1 . . . . 111.0(3) ?
    C211 C210 P2 Rh1 . . . . -66.7(3) ?
    C229 C220 P2 C210 . . . . -116.3(3) ?
    C221 C220 P2 C210 . . . . 77.5(3) ?
    C229 C220 P2 C230 . . . . -5.0(3) ?
    C221 C220 P2 C230 . . . . -171.3(3) ?
    C229 C220 P2 Rh1 . . . . 117.5(3) ?
    C221 C220 P2 Rh1 . . . . -48.8(3) ?
    C239 C230 P2 C210 . . . . -129.5(3) ?
    C231 C230 P2 C210 . . . . 45.5(4) ?
    C239 C230 P2 C220 . . . . 117.4(3) ?
    C231 C230 P2 C220 . . . . -67.5(4) ?
    C239 C230 P2 Rh1 . . . . 0.7(3) ?
    C231 C230 P2 Rh1 . . . . 175.7(3) ?
    C210 P2 Rh1 C1 . . . . 14.29(18) ?
    C220 P2 Rh1 C1 . . . . 133.75(17) ?
    C230 P2 Rh1 C1 . . . . -109.06(18) ?
    C210 P2 Rh1 Cl1 . . . . -169.07(14) ?
    C220 P2 Rh1 Cl1 . . . . -49.61(13) ?
    C230 P2 Rh1 Cl1 . . . . 67.58(14) ?
    C110 P1 Rh1 C1 . . . . 5.02(18) ?
    C120 P1 Rh1 C1 . . . . -116.85(18) ?
    C130 P1 Rh1 C1 . . . . 124.26(18) ?
    C110 P1 Rh1 Cl1 . . . . -171.60(13) ?
    C120 P1 Rh1 Cl1 . . . . 66.54(13) ?
    C130 P1 Rh1 Cl1 . . . . -52.35(13) ?
_iucr_refine_instructions_details
;
TITL mo_11cn_rme5_0m in Cc
CELL  0.71073  10.1306  27.6732  20.2010   90.000   94.610   90.000
ZERR     4.00   0.0015   0.0038   0.0027    0.000    0.004    0.000
LATT  -7
SYMM    X, - Y, 1/2 + Z
SFAC  C    H    O    P    CL   RH
UNIT  280  240  16   8    4    4
MERG   2
FMAP   2
PLAN    4
SIZE     0.04   0.22   0.34
ACTA
BOND   $H
HTAB
CONF
LIST   4
L.S.  4
TEMP   100.00
WGHT    0.040100
FVAR       0.06359
C1    1    0.569952    0.707684    0.713356    11.00000    0.02462    0.01158 =
         0.02355   -0.00431    0.00629    0.00124
C10   1    0.471999    0.759395    0.904344    11.00000    0.02134    0.01908 =
         0.01576    0.00081   -0.00205   -0.00011
AFIX  43
H10   2    0.532668    0.746791    0.936816    11.00000   -1.20000
AFIX   0
C21   1    0.314833    0.918713    0.850120    11.00000    0.06604    0.03626 =
         0.07207   -0.02181   -0.01378    0.00985
AFIX 137
H21A  2    0.254756    0.891830    0.848268    11.00000   -1.50000
H21B  2    0.393973    0.910354    0.877023    11.00000   -1.50000
H21C  2    0.336900    0.926561    0.806053    11.00000   -1.50000
AFIX   0
C22   1    0.251080    0.961173    0.879595    11.00000    0.04517    0.02477 =
         0.03425   -0.00095   -0.00315   -0.01614
C23   1    0.134332    0.982727    0.841706    11.00000    0.03436    0.06485 =
         0.08756   -0.01167   -0.00825    0.00075
AFIX 137
H23A  2    0.162400    0.999692    0.803832    11.00000   -1.50000
H23B  2    0.091461    1.004862    0.869637    11.00000   -1.50000
H23C  2    0.073484    0.957593    0.827098    11.00000   -1.50000
AFIX   0
C31   1    0.174321    0.634578    0.912977    11.00000    0.04254    0.05019 =
         0.02835   -0.00963    0.00505   -0.01354
AFIX 137
H31A  2    0.171524    0.610234    0.946691    11.00000   -1.50000
H31B  2    0.086545    0.640095    0.892822    11.00000   -1.50000
H31C  2    0.208725    0.664045    0.932616    11.00000   -1.50000
AFIX   0
C32   1    0.277915    0.652823    0.805011    11.00000    0.04301    0.03042 =
         0.03845    0.00089    0.01303    0.00785
AFIX 137
H32A  2    0.329113    0.637926    0.772622    11.00000   -1.50000
H32B  2    0.322478    0.681380    0.822034    11.00000   -1.50000
H32C  2    0.192227    0.661386    0.784643    11.00000   -1.50000
AFIX   0
C33   1    0.262109    0.617949    0.861090    11.00000    0.02526    0.03163 =
         0.03507   -0.00298   -0.00128   -0.00501
C41   1    0.118668    0.966400    0.621254    11.00000    0.11378    0.05814 =
         0.06459   -0.01442   -0.00862    0.02853
AFIX 137
H41A  2    0.109482    0.957963    0.666750    11.00000   -1.50000
H41B  2    0.144877    0.999641    0.618683    11.00000   -1.50000
H41C  2    0.184771    0.946225    0.603850    11.00000   -1.50000
AFIX   0
C42   1   -0.009396    0.959267    0.581936    11.00000    0.09032    0.02043 =
         0.04932   -0.00249    0.02941    0.00525
O4    3   -0.106058    0.942470    0.606558    11.00000    0.14716    0.03524 =
         0.09596    0.00557    0.07149   -0.00627
C110  1    0.691215    0.634320    0.610009    11.00000    0.01370    0.01758 =
         0.02343   -0.00114   -0.00095    0.00170
C111  1    0.578394    0.607531    0.628519    11.00000    0.01671    0.00909 =
         0.02655   -0.00142   -0.00125    0.00362
C112  1    0.561049    0.593021    0.695178    11.00000    0.02414    0.01824 =
         0.02303   -0.00186    0.00215   -0.00042
AFIX  43
H112  2    0.625472    0.600839    0.728882    11.00000   -1.20000
AFIX   0
C113  1    0.452038    0.568014    0.710053    11.00000    0.02585    0.01814 =
         0.02967   -0.00024    0.00348   -0.00163
AFIX  43
H113  2    0.443038    0.558919    0.753781    11.00000   -1.20000
AFIX   0
C114  1    0.352724    0.555666    0.660536    11.00000    0.01962    0.01636 =
         0.03843    0.00188    0.00431   -0.00471
AFIX  43
H114  2    0.277872    0.538967    0.671526    11.00000   -1.20000
AFIX   0
C115  1    0.366441    0.568208    0.596553    11.00000    0.01909    0.01674 =
         0.03827   -0.00103   -0.00738   -0.00204
AFIX  43
H115  2    0.300655    0.559707    0.563861    11.00000   -1.20000
AFIX   0
C116  1    0.479507    0.594129    0.578380    11.00000    0.01974    0.01399 =
         0.02826   -0.00127   -0.00475   -0.00144
C117  1    0.495264    0.605805    0.511214    11.00000    0.02304    0.01725 =
         0.02708   -0.00288   -0.01259   -0.00093
AFIX  43
H117  2    0.431492    0.596299    0.478088    11.00000   -1.20000
AFIX   0
C118  1    0.604022    0.631012    0.495049    11.00000    0.02480    0.01950 =
         0.01989    0.00282   -0.00597   -0.00077
AFIX  43
H118  2    0.613526    0.638718    0.450874    11.00000   -1.20000
AFIX   0
C119  1    0.701482    0.645399    0.544275    11.00000    0.02013    0.01680 =
         0.02036    0.00161   -0.00244   -0.00064
AFIX  43
H119  2    0.774439    0.662760    0.532253    11.00000   -1.20000
AFIX   0
C120  1    0.884320    0.600612    0.713035    11.00000    0.01781    0.01789 =
         0.01987    0.00292   -0.00128   -0.00297
C121  1    0.926575    0.558576    0.677980    11.00000    0.01713    0.01823 =
         0.02616    0.00205   -0.00351   -0.00382
C122  1    0.922642    0.554727    0.607980    11.00000    0.02502    0.02338 =
         0.02387   -0.00062   -0.00041    0.00321
AFIX  43
H122  2    0.888902    0.580344    0.582052    11.00000   -1.20000
AFIX   0
C123  1    0.966842    0.514583    0.577396    11.00000    0.03436    0.02464 =
         0.03193   -0.00543   -0.00046    0.00022
AFIX  43
H123  2    0.962371    0.512936    0.531288    11.00000   -1.20000
AFIX   0
C124  1    1.019389    0.475556    0.616032    11.00000    0.03306    0.02165 =
         0.05342   -0.00542   -0.00553    0.01019
AFIX  43
H124  2    1.052378    0.448621    0.595317    11.00000   -1.20000
AFIX   0
C125  1    1.021988    0.477148    0.682994    11.00000    0.03622    0.02177 =
         0.04294    0.00479   -0.01007    0.00278
AFIX  43
H125  2    1.053746    0.450746    0.707924    11.00000   -1.20000
AFIX   0
C126  1    0.976744    0.518705    0.715720    11.00000    0.02215    0.02059 =
         0.03016    0.00228   -0.00540   -0.00205
C127  1    0.982088    0.520218    0.786391    11.00000    0.02940    0.02182 =
         0.03788    0.01232   -0.00578   -0.00347
AFIX  43
H127  2    1.014770    0.493788    0.810982    11.00000   -1.20000
AFIX   0
C128  1    0.940058    0.559747    0.818059    11.00000    0.02839    0.02967 =
         0.02541    0.00292   -0.00333    0.00083
AFIX  43
H128  2    0.942509    0.560154    0.864175    11.00000   -1.20000
AFIX   0
C129  1    0.892837    0.600077    0.781460    11.00000    0.02177    0.01945 =
         0.02143    0.00147   -0.00051   -0.00064
AFIX  43
H129  2    0.866478    0.627275    0.804011    11.00000   -1.20000
AFIX   0
C130  1    0.946711    0.684038    0.630516    11.00000    0.01600    0.01762 =
         0.01787   -0.00039    0.00002   -0.00543
C131  1    0.930740    0.731669    0.604546    11.00000    0.02164    0.01230 =
         0.01508   -0.00240   -0.00311   -0.00469
C132  1    0.810855    0.758080    0.603002    11.00000    0.01967    0.02145 =
         0.01560   -0.00117   -0.00143   -0.00454
AFIX  43
H132  2    0.735780    0.743410    0.617504    11.00000   -1.20000
AFIX   0
C133  1    0.803108    0.804869    0.580557    11.00000    0.02181    0.01935 =
         0.02379   -0.00223   -0.00335    0.00024
AFIX  43
H133  2    0.723314    0.821496    0.580456    11.00000   -1.20000
AFIX   0
C134  1    0.913960    0.827876    0.557799    11.00000    0.03230    0.01803 =
         0.02139    0.00089   -0.00322   -0.00205
AFIX  43
H134  2    0.907679    0.859647    0.542870    11.00000   -1.20000
AFIX   0
C135  1    1.030555    0.803767    0.557550    11.00000    0.02649    0.02258 =
         0.02003   -0.00075    0.00081   -0.00878
AFIX  43
H135  2    1.103446    0.819055    0.541693    11.00000   -1.20000
AFIX   0
C136  1    1.042771    0.755667    0.581092    11.00000    0.02325    0.02123 =
         0.01530   -0.00640   -0.00014   -0.00534
C137  1    1.164773    0.730953    0.582314    11.00000    0.02091    0.02749 =
         0.02233   -0.00229    0.00472   -0.00788
AFIX  43
H137  2    1.237761    0.746163    0.566437    11.00000   -1.20000
AFIX   0
C138  1    1.176842    0.685258    0.606382    11.00000    0.01952    0.02332 =
         0.02702   -0.00596    0.00166    0.00202
AFIX  43
H138  2    1.257627    0.669291    0.606416    11.00000   -1.20000
AFIX   0
C139  1    1.068710    0.662064    0.631095    11.00000    0.02000    0.01914 =
         0.02103   -0.00643   -0.00209    0.00172
AFIX  43
H139  2    1.079351    0.631027    0.648361    11.00000   -1.20000
AFIX   0
C210  1    0.516542    0.775269    0.845129    11.00000    0.01653    0.01846 =
         0.01796    0.00015   -0.00054   -0.00107
C211  1    0.423454    0.795887    0.796253    11.00000    0.02255    0.01287 =
         0.01926   -0.00163   -0.00230   -0.00194
C213  1    0.459867    0.816448    0.735404    11.00000    0.02049    0.02032 =
         0.02317    0.00049   -0.00052    0.00087
AFIX  43
H213  2    0.548311    0.816466    0.726127    11.00000   -1.20000
AFIX   0
C214  1    0.367153    0.835953    0.690951    11.00000    0.03266    0.02634 =
         0.01785    0.00171   -0.00451   -0.00271
AFIX  43
H214  2    0.393488    0.849855    0.652220    11.00000   -1.20000
AFIX   0
C215  1    0.231699    0.835516    0.702438    11.00000    0.03350    0.02636 =
         0.02238   -0.00091   -0.01446    0.00607
AFIX  43
H215  2    0.169146    0.848522    0.671207    11.00000   -1.20000
AFIX   0
C216  1    0.193252    0.815905    0.759606    11.00000    0.01856    0.02403 =
         0.03436   -0.00601   -0.00843    0.00032
AFIX  43
H216  2    0.103759    0.815154    0.766825    11.00000   -1.20000
AFIX   0
C217  1    0.287032    0.796631    0.808270    11.00000    0.02228    0.01355 =
         0.02231   -0.00477   -0.00133    0.00133
C218  1    0.247244    0.778761    0.869302    11.00000    0.01854    0.02156 =
         0.02818   -0.00902   -0.00059   -0.00357
AFIX  43
H218  2    0.158013    0.778627    0.877104    11.00000   -1.20000
AFIX   0
C219  1    0.339073    0.761757    0.916670    11.00000    0.02080    0.02132 =
         0.01914   -0.00221    0.00276   -0.00715
AFIX  43
H219  2    0.312630    0.751674    0.957484    11.00000   -1.20000
AFIX   0
C220  1    0.776424    0.745874    0.907369    11.00000    0.01443    0.02074 =
         0.01969    0.00062    0.00103    0.00376
C221  1    0.763540    0.695680    0.925639    11.00000    0.02190    0.02055 =
         0.01942    0.00073    0.00640    0.00262
C222  1    0.668055    0.664304    0.894139    11.00000    0.02851    0.02115 =
         0.01832   -0.00104    0.00455   -0.00175
AFIX  43
H222  2    0.607919    0.676251    0.860926    11.00000   -1.20000
AFIX   0
C223  1    0.662583    0.616824    0.911602    11.00000    0.04283    0.01944 =
         0.02325   -0.00414    0.00616   -0.00672
AFIX  43
H223  2    0.598386    0.596860    0.890529    11.00000   -1.20000
AFIX   0
C224  1    0.753930    0.597603    0.961625    11.00000    0.04444    0.02051 =
         0.03353    0.00474    0.01254    0.00347
AFIX  43
H224  2    0.751857    0.564941    0.972328    11.00000   -1.20000
AFIX   0
C225  1    0.844684    0.627401    0.993836    11.00000    0.03123    0.02458 =
         0.02780    0.00446    0.00673    0.00322
AFIX  43
H225  2    0.902975    0.614914    1.027455    11.00000   -1.20000
AFIX   0
C226  1    0.852302    0.676873    0.977338    11.00000    0.02157    0.02409 =
         0.02085    0.00339    0.00554    0.00508
C227  1    0.947795    0.707497    1.010185    11.00000    0.01826    0.03505 =
         0.02576    0.00664   -0.00167    0.01075
AFIX  43
H227  2    1.005337    0.695212    1.044268    11.00000   -1.20000
AFIX   0
C228  1    0.956681    0.754563    0.992687    11.00000    0.01706    0.03055 =
         0.02459    0.00084   -0.00502    0.00019
AFIX  43
H228  2    1.018776    0.774479    1.015479    11.00000   -1.20000
AFIX   0
C229  1    0.872912    0.773399    0.940481    11.00000    0.02125    0.01891 =
         0.02274    0.00175    0.00018    0.00140
AFIX  43
H229  2    0.883017    0.805438    0.927943    11.00000   -1.20000
AFIX   0
C230  1    0.750354    0.829258    0.817085    11.00000    0.01808    0.01477 =
         0.02352    0.00182   -0.00356   -0.00656
C231  1    0.723986    0.869653    0.857805    11.00000    0.01616    0.01531 =
         0.02496    0.00209   -0.00514   -0.00237
C232  1    0.660676    0.866905    0.917723    11.00000    0.02371    0.01763 =
         0.02651   -0.00236   -0.00499    0.00022
AFIX  43
H232  2    0.635282    0.836852    0.932931    11.00000   -1.20000
AFIX   0
C233  1    0.635943    0.907169    0.953731    11.00000    0.02212    0.02668 =
         0.03014   -0.00619   -0.00335    0.00283
AFIX  43
H233  2    0.593032    0.904168    0.992528    11.00000   -1.20000
AFIX   0
C234  1    0.674521    0.953009    0.932872    11.00000    0.02745    0.02621 =
         0.04168   -0.01147   -0.00733    0.00201
AFIX  43
H234  2    0.656550    0.980290    0.957486    11.00000   -1.20000
AFIX   0
C235  1    0.738482    0.957388    0.876348    11.00000    0.02740    0.01661 =
         0.04343    0.00217   -0.01310    0.00084
AFIX  43
H235  2    0.765536    0.987815    0.863326    11.00000   -1.20000
AFIX   0
C236  1    0.764607    0.916864    0.837139    11.00000    0.02331    0.01594 =
         0.03130    0.00350   -0.00653   -0.00361
C237  1    0.826871    0.921132    0.777236    11.00000    0.02718    0.02519 =
         0.03914    0.01283   -0.00765   -0.00588
AFIX  43
H237  2    0.849701    0.951622    0.762515    11.00000   -1.20000
AFIX   0
C238  1    0.854114    0.881627    0.740666    11.00000    0.02788    0.02710 =
         0.02603    0.00487   -0.00115   -0.01010
AFIX  43
H238  2    0.897944    0.885168    0.702235    11.00000   -1.20000
AFIX   0
C239  1    0.816115    0.835569    0.760912    11.00000    0.01962    0.02352 =
         0.02705    0.00746   -0.00140    0.00087
AFIX  43
H239  2    0.835865    0.808753    0.735775    11.00000   -1.20000
AFIX   0
O1    3    0.464307    0.705804    0.690014    11.00000    0.02287    0.02662 =
         0.04040   -0.01054   -0.00513   -0.00120
O2    3    0.295027    0.978180    0.931647    11.00000    0.07286    0.04045 =
         0.04528   -0.01188   -0.01499   -0.00159
O3    3    0.316531    0.579318    0.864475    11.00000    0.05972    0.03567 =
         0.05624    0.01265    0.00862    0.00646
C43   1   -0.021924    0.971326    0.510171    11.00000    0.07358    0.04307 =
         0.04864   -0.00631    0.00936    0.02008
AFIX 137
H43A  2   -0.001164    0.943350    0.484892    11.00000   -1.50000
H43B  2    0.038265    0.996992    0.501784    11.00000   -1.50000
H43C  2   -0.110984    0.981440    0.497386    11.00000   -1.50000
AFIX   0
P1    4    0.814686    0.655859    0.674164    11.00000    0.01547    0.01546 =
         0.01665    0.00118   -0.00017   -0.00117
P2    4    0.690619    0.767544    0.829862    11.00000    0.01620    0.01458 =
         0.01636   -0.00056   -0.00102   -0.00085
CL1    5    0.964085    0.721284    0.788617    11.00000    0.01682    0.02522 =
         0.02662   -0.00490   -0.00007   -0.00268
RH1   6    0.740794    0.712399    0.748699    11.00000    0.01477    0.01523 =
         0.01692   -0.00096   -0.00049   -0.00188
HKLF    4  1.0  1.00  0.00  0.00  0.00  1.00  0.00  0.00  0.00  1.00
REM  mo_11cn_rme5_0m in Cc
REM R1 =  0.0464 for  11679 Fo > 4sig(Fo)  and  0.0616 for all  13902 data
REM    709 parameters refined using      2 restraints
END
WGHT      0.0401      0.0000
REM Highest difference peak  0.897,  deepest hole -0.561,  1-sigma level  0.080
Q1    1   0.9911  0.6782  0.6824  11.00000  0.05    0.90
Q2    1   0.4903  0.6800  0.8145  11.00000  0.05    0.77
Q3    1   1.0315  0.7383  0.6939  11.00000  0.05    0.72
Q4    1   0.4764  0.7443  0.8093  11.00000  0.05    0.71
;
