# Supplementary material for: trans-Carbonyl­chloridobis[tris(naph­thalen-1-yl)­phosphane-κP]rhodium(I) acetone trisolvate
Source: Acta Crystallogr Sect E Struct Rep Online. 2011 Sep 30;67(Pt 10):m1438. doi: 10.1107/S1600536811038505 (PMC3201328; doi:10.1107/S1600536811038505)
Supplement: Supplementary file 2 [file e-67-m1438-Isup2.hkl]

# 
# h,k,l, Fc-squared, Fo-squared, sigma(Fo-squared) and status flag 
# 
data_I
_shelx_title ' mo_11cn_rme5_0m in Cc' 
_shelx_refln_list_code          4 
_shelx_F_calc_maximum      521.12 
_exptl_crystal_F_000      2416.00 
_reflns_d_resolution_high  0.7493 
 
loop_ 
 _symmetry_equiv_pos_as_xyz 
 'x, y, z' 
 'x, -y, z+1/2' 
 'x+1/2, y+1/2, z' 
 'x+1/2, -y+1/2, z+1/2' 
 
_cell_length_a    10.1306 
_cell_length_b    27.6732 
_cell_length_c    20.2010 
_cell_angle_alpha  90.000 
_cell_angle_beta   94.610 
_cell_angle_gamma  90.000 
 
_shelx_F_squared_multiplier     1.000 
 
loop_ 
 _refln_index_h 
 _refln_index_k 
 _refln_index_l 
 _refln_F_squared_calc 
 _refln_F_squared_meas 
 _refln_F_squared_sigma 
 _refln_observed_status 
  -2   0 -26     1476.26     1397.33    415.49 o 
   0   0 -26     5464.52     5641.26    608.40 o 
   2   0 -26     1363.44     1033.78    331.40 o 
   4   0 -26      792.93     1147.54    326.46 o 
  -1   1 -26       32.75      706.78    240.65 o 
   1   1 -26      476.32      708.51    452.59 o 
   3   1 -26       74.69      527.60    205.27 o 
  -2   2 -26      864.57     1200.95    476.08 o 
   0   2 -26     4254.52     4671.76    391.68 o 
   2   2 -26     1967.04     1786.21    271.13 o 
   4   2 -26     1752.40     1994.09    260.89 o 
  -1   3 -26     1216.03     1349.21    279.90 o 
   1   3 -26     1225.95      843.44    368.50 o 
   3   3 -26     1577.80     1189.41    421.67 o 
   0   4 -26     1541.34     1700.12    280.97 o 
   2   4 -26     1331.16     1316.41    252.42 o 
  -1   5 -26     2044.17     2078.71    310.22 o 
   1   5 -26     1388.88     1416.44    281.94 o 
   3   5 -26     1262.66     1253.89    366.03 o 
   0   6 -26      423.13      399.57    220.71 o 
   2   6 -26      294.09      344.95    206.30 o 
  -1   7 -26      702.81      959.58    398.18 o 
   1   7 -26     1271.15     1769.99    335.11 o 
   3   7 -26      404.71      944.74    370.97 o 
   0   8 -26      565.61      642.63    234.54 o 
   2   8 -26       71.30     -291.83    291.83 o 
   1   9 -26      882.93     1031.30    395.70 o 
  -3   1 -25     2239.79     2120.98    330.51 o 
  -1   1 -25     3590.05     3647.42    356.43 o 
   1   1 -25     5178.49     5849.84    412.54 o 
   3   1 -25     2090.65     2676.13    311.62 o 
   5   1 -25     2365.27     2608.11    285.89 o 
  -2   2 -25      687.11      699.20    250.58 o 
   0   2 -25     1724.79     1673.95    513.18 o 
   2   2 -25      856.62     1310.39    541.62 o 
   4   2 -25      692.27      635.16    194.37 o 
  -3   3 -25     3710.52     2966.80    366.29 o 
  -1   3 -25     2492.78     2728.68    329.36 o 
   1   3 -25     1377.11     1834.07    283.18 o 
   3   3 -25      959.60      921.94    233.71 o 
   5   3 -25     1888.50     1154.63    227.47 o 
  -2   4 -25      553.82      387.76    440.22 o 
   0   4 -25     1396.95     1403.86    265.86 o 
   2   4 -25      770.45     1128.19    227.50 o 
   4   4 -25     2486.86     2841.72    283.86 o 
  -3   5 -25     3014.43     2887.32    505.76 o 
  -1   5 -25     1333.58     1667.83    275.99 o 
   1   5 -25      120.92     -103.56    305.43 o 
   3   5 -25      988.85      985.93    220.11 o 
   5   5 -25      339.41      234.95    296.78 o 
  -2   6 -25     1639.12     1702.17    297.66 o 
   0   6 -25     1188.26     1149.08    256.28 o 
   2   6 -25      347.21      284.29    189.40 o 
   4   6 -25     2031.88     1328.08    370.97 o 
  -3   7 -25       69.79     -190.43    321.51 o 
  -1   7 -25      277.00      157.31    205.99 o 
   1   7 -25      365.48      286.76    210.22 o 
   3   7 -25      520.35      593.56    323.98 o 
   5   7 -25      600.20      850.76    353.66 o 
  -2   8 -25      580.50      307.11    236.07 o 
   0   8 -25     1142.05     1600.61    271.96 o 
   2   8 -25      367.24      183.01    306.67 o 
   4   8 -25     1110.64      623.23    348.71 o 
  -1   9 -25      548.04      352.82    223.41 o 
   1   9 -25      254.03      503.52    231.24 o 
   3   9 -25      231.34      254.73    323.98 o 
  -2  10 -25      541.03      239.90    368.50 o 
   0  10 -25      721.85      774.05    226.81 o 
   2  10 -25      699.34      462.48    341.30 o 
   4  10 -25     1336.49     1060.98    385.81 o 
  -1  11 -25     2226.14     2270.13    308.36 o 
   1  11 -25      841.21     1100.55    422.91 o 
   3  11 -25      375.25      126.13    319.04 o 
   0  12 -25       40.35     -183.01    183.01 o 
   2  12 -25      698.77      264.63    361.08 o 
   1  13 -25      568.98      504.52    385.81 o 
  -4   0 -24     1439.01     1644.65    430.33 o 
  -2   0 -24     2847.29     2512.72    469.90 o 
   0   0 -24     8658.02     9232.28    662.80 o 
   2   0 -24     3938.43     4755.87    489.68 o 
   4   0 -24     8059.59     8737.65    593.56 o 
   6   0 -24     1420.71     1159.91    314.09 o 
  -3   1 -24      121.63      764.13    298.01 o 
  -1   1 -24      286.13      498.08    217.72 o 
   1   1 -24      436.13      587.64    207.18 o 
   3   1 -24      831.32     1037.37    210.68 o 
   5   1 -24      463.53      565.75    194.98 o 
  -4   2 -24     1881.85     1728.66    312.59 o 
  -2   2 -24     2618.86     2726.18    326.14 o 
   0   2 -24     3506.34     4057.31    346.14 o 
   2   2 -24     2626.16     2855.12    285.78 o 
   4   2 -24     4137.76     4675.50    368.50 o 
   6   2 -24     1065.89     1293.91    227.99 o 
  -3   3 -24      663.27      552.34    238.04 o 
  -1   3 -24     1674.88     1932.81    488.45 o 
   1   3 -24     2051.43     1824.35    262.66 o 
   3   3 -24     1166.56      905.77    205.56 o 
   5   3 -24     2552.03     2454.84    279.47 o 
  -4   4 -24     3087.14     2960.71    581.19 o 
  -2   4 -24     1379.38     1261.41    263.04 o 
   0   4 -24     1713.25     1498.19    257.21 o 
   2   4 -24      286.20      207.43    172.28 o 
   4   4 -24     1942.82     1946.40    243.63 o 
   6   4 -24      255.81      226.62    175.64 o 
  -3   5 -24     1790.07     2104.31    315.15 o 
  -1   5 -24     2093.90     2784.26    419.20 o 
   1   5 -24     1339.87     1090.53    229.36 o 
   3   5 -24      888.29      656.09    195.87 o 
   5   5 -24     2875.50     2559.68    622.00 o 
  -4   6 -24      542.30      351.39    427.86 o 
  -2   6 -24      953.90     1391.35    267.54 o 
   0   6 -24     3223.82     2993.82    322.99 o 
   2   6 -24       12.58      -13.76    227.53 o 
   4   6 -24      225.75      247.32    289.36 o 
   6   6 -24      807.66      677.64    328.93 o 
  -3   7 -24     1895.31     1662.61    448.88 o 
  -1   7 -24     1293.40     1070.40    272.05 o 
   1   7 -24      849.03      670.96    210.08 o 
   3   7 -24      622.68      437.75    314.09 o 
   5   7 -24     1294.58     1112.92    370.97 o 
  -4   8 -24     1563.83     1610.18    321.85 o 
  -2   8 -24      342.97      182.92    227.53 o 
   0   8 -24     1558.09     1861.34    275.64 o 
   2   8 -24      223.16      269.02    181.61 o 
   4   8 -24      352.66     -123.66    286.89 o 
   6   8 -24     1011.13      877.97    356.13 o 
  -3   9 -24      234.51      350.78    237.63 o 
  -1   9 -24     1710.90     2185.13    511.94 o 
   1   9 -24     1767.89     1950.83    570.06 o 
   3   9 -24      230.87      284.41    333.88 o 
   5   9 -24     1468.13     1981.00    442.69 o 
  -2  10 -24      709.25      940.27    257.85 o 
   0  10 -24      973.56     1342.83    290.60 o 
   2  10 -24      944.74      791.41    346.24 o 
   4  10 -24      462.48     -187.96    311.62 o 
  -3  11 -24      417.06      280.04    233.45 o 
  -1  11 -24      408.95      273.12    212.68 o 
   1  11 -24      681.58      744.42    378.39 o 
   3  11 -24      994.72      643.02    356.13 o 
   5  11 -24     1409.45      843.35    390.76 o 
  -2  12 -24     2505.38     1775.45    305.58 o 
   0  12 -24     2623.36     2690.38    304.51 o 
   2  12 -24     1496.71     1384.97    417.96 o 
   4  12 -24      705.80      420.44    361.08 o 
  -1  13 -24      122.85      354.93    262.15 o 
   1  13 -24      268.50      479.79    368.50 o 
   3  13 -24      671.70     1056.04    395.70 o 
  -2  14 -24     1156.96     1283.57    455.06 o 
   0  14 -24     2516.18     2421.05    304.67 o 
   2  14 -24     2224.91     1778.20    474.85 o 
   4  14 -24     2260.33     2453.37    519.36 o 
  -1  15 -24      221.98      610.87    400.65 o 
   1  15 -24      588.77     1006.57    427.86 o 
   3  15 -24      469.62      635.60    403.12 o 
   0  16 -24     2978.96     3032.09    600.98 o 
   2  16 -24     1846.85     1904.33    482.26 o 
  -5   1 -23     1424.47     1019.27    306.67 o 
  -3   1 -23     1110.06     1127.77    261.23 o 
  -1   1 -23     2479.50     2524.21    295.77 o 
   1   1 -23     3262.39     3666.49    315.65 o 
   3   1 -23     7002.35     6579.09    366.93 o 
   5   1 -23     5897.33     6210.43    357.47 o 
   7   1 -23      605.49      620.20    205.80 o 
  -4   2 -23      373.39      199.33    216.32 o 
  -2   2 -23       16.57      -90.39    189.44 o 
   0   2 -23     1290.80     1139.70    230.76 o 
   2   2 -23      401.80       94.11    296.78 o 
   4   2 -23     1923.17     1725.84    267.10 o 
   6   2 -23     1011.57     1073.23    210.82 o 
  -5   3 -23     2234.44     1979.64    456.30 o 
  -3   3 -23     1875.27     1837.57    292.26 o 
  -1   3 -23     1748.36     1774.80    269.23 o 
   1   3 -23     1894.91     2595.16    316.56 o 
   3   3 -23     2803.94     3070.17    571.30 o 
   5   3 -23     2314.93     2810.00    651.68 o 
   7   3 -23      672.49      508.95    198.95 o 
  -4   4 -23     1625.20     1576.02    639.31 o 
  -2   4 -23     1260.00     1421.57    315.33 o 
   0   4 -23     3916.44     4163.59    737.00 o 
   2   4 -23     1403.86     1474.62    219.36 o 
   4   4 -23     3772.72     4011.62    861.89 o 
   6   4 -23     1801.68     1913.15    813.67 o 
  -5   5 -23     1358.03     1791.40    416.73 o 
  -3   5 -23     1721.95     1883.95    307.06 o 
  -1   5 -23     3111.93     3464.04    338.00 o 
   1   5 -23     1881.52     1858.82    247.79 o 
   3   5 -23     1653.79     1511.76    216.86 o 
   5   5 -23      446.25      868.76    239.90 o 
   7   5 -23     1958.43     1716.16    251.30 o 
  -4   6 -23     4059.96     4672.04    426.16 o 
  -2   6 -23     1947.24     2259.60    497.10 o 
   0   6 -23     3895.21     4476.60    557.70 o 
   2   6 -23      312.33      283.75    168.00 o 
   4   6 -23     1924.25     2182.00    295.54 o 
   6   6 -23      257.31      312.03    298.01 o 
  -5   7 -23        9.44      325.09    245.08 o 
  -3   7 -23      310.88      172.89    218.27 o 
  -1   7 -23     1435.25     1619.51    265.50 o 
   1   7 -23     1653.27     1706.70    416.73 o 
   3   7 -23      350.36      427.27    170.65 o 
   5   7 -23      352.75      234.95    294.31 o 
   7   7 -23     1529.62     1780.67    417.96 o 
  -4   8 -23     3959.78     3823.95    417.12 o 
  -2   8 -23     4893.20     4616.36    396.93 o 
   0   8 -23     4851.20     4650.22    363.67 o 
   2   8 -23      264.60      434.33    168.50 o 
   4   8 -23     1255.91      981.84    353.66 o 
   6   8 -23      753.48     1152.49    368.50 o 
  -5   9 -23     1698.42     1701.53    504.52 o 
  -3   9 -23     1898.62     1825.56    299.66 o 
  -1   9 -23     2191.74     2618.28    300.89 o 
   1   9 -23     1751.95     2002.77    250.58 o 
   3   9 -23     1533.09      749.37    346.24 o 
   5   9 -23      516.36      200.33    304.20 o 
  -4  10 -23     1607.74     1551.15    492.16 o 
  -2  10 -23     2152.47     2429.45    319.09 o 
   0  10 -23     1821.41     2152.25    492.16 o 
   2  10 -23      299.85     -183.01    286.89 o 
   4  10 -23     1616.91     1486.36    417.96 o 
   6  10 -23      287.42      113.77    289.36 o 
  -3  11 -23     2961.35     2878.80    620.76 o 
  -1  11 -23     5806.13     4802.65    396.94 o 
   1  11 -23     3279.54     3201.08    385.81 o 
   3  11 -23      632.65      358.61    338.82 o 
   5  11 -23     3685.21     3722.10    544.09 o 
  -4  12 -23       10.64      -11.52    443.93 o 
  -2  12 -23     2630.97     3080.06    353.33 o 
   0  12 -23      235.76       64.62    241.13 o 
   2  12 -23     1523.26     1429.48    417.96 o 
   4  12 -23      176.30      484.74    363.55 o 
   6  12 -23      468.62      -37.10    326.46 o 
  -3  13 -23     1733.55     2111.80    332.68 o 
  -1  13 -23     7240.66     7096.44    461.17 o 
   1  13 -23      884.87      427.86    356.13 o 
   3  13 -23     2210.95     1491.31    430.33 o 
   5  13 -23     2885.04     2579.50    507.00 o 
  -2  14 -23     4285.26     3113.70    613.34 o 
   0  14 -23     1310.94     1558.39    273.28 o 
   2  14 -23     1313.56     2094.76    492.16 o 
   4  14 -23      427.33     1164.85    403.12 o 
  -3  15 -23      107.14      -71.72    366.03 o 
  -1  15 -23     2959.23     3126.07    596.03 o 
   1  15 -23     1953.12     1184.64    435.27 o 
   3  15 -23     2704.61     2107.13    521.84 o 
   5  15 -23     2500.82     2282.72    504.52 o 
  -2  16 -23     2340.54     2112.07    539.15 o 
   0  16 -23     2031.03     1405.98    260.64 o 
   2  16 -23      666.79     1592.71    452.59 o 
   4  16 -23     2069.96     1681.74    482.26 o 
  -1  17 -23      996.30      555.88    337.59 o 
   1  17 -23      517.44      870.55    450.11 o 
   3  17 -23     2451.42     2955.42    566.35 o 
   0  18 -23     1738.73     1452.35    504.52 o 
   2  18 -23     1878.00     1429.48    487.21 o 
   1  19 -23      174.13      207.74    422.91 o 
  -6   0 -22     1890.54     1896.91    467.43 o 
  -4   0 -22     1951.17     1750.99    410.54 o 
  -2   0 -22     1848.04     2547.35    413.02 o 
   0   0 -22     2063.05     2483.05    385.81 o 
   2   0 -22     1720.01     1859.81    319.04 o 
   4   0 -22    11092.59    12303.93    692.48 o 
   6   0 -22     4705.19     5406.31    514.42 o 
   8   0 -22     2570.24     2638.85    422.91 o 
  -5   1 -22      494.90      340.39    236.89 o 
  -3   1 -22      413.85      777.17    232.87 o 
  -1   1 -22      208.41      193.97    416.73 o 
   1   1 -22      633.02      766.11    248.55 o 
   3   1 -22      491.59      642.56    186.09 o 
   5   1 -22      745.40      627.80    192.91 o 
   7   1 -22      135.96      227.65    289.36 o 
  -6   2 -22     2283.60     2775.63    508.23 o 
  -4   2 -22     1195.76     1166.78    261.57 o 
  -2   2 -22     1125.70     1285.09    242.16 o 
   0   2 -22     2537.74     2480.14    279.59 o 
   2   2 -22     1035.95      950.03    244.84 o 
   4   2 -22     6645.65     6661.00    360.97 o 
   6   2 -22     1655.03     1486.27    226.42 o 
   8   2 -22     3421.83     3147.92    314.72 o 
  -5   3 -22     4681.88     3952.42    413.02 o 
  -3   3 -22     1774.65     1545.90    356.13 o 
  -1   3 -22     2028.16     1988.48    555.22 o 
   1   3 -22      926.47      706.98    315.33 o 
   3   3 -22     1276.99     1135.12    204.95 o 
   5   3 -22     1935.28     1866.33    229.87 o 
   7   3 -22     1136.10     1217.17    222.19 o 
  -6   4 -22     1027.63      940.71    374.68 o 
  -4   4 -22      622.71      825.36    259.58 o 
  -2   4 -22     3353.62     3707.26    354.18 o 
   0   4 -22     5269.81     5758.10    373.77 o 
   2   4 -22     1253.99     1512.46    213.82 o 
   4   4 -22      705.33      852.14    178.86 o 
   6   4 -22      167.90      275.71    169.67 o 
   8   4 -22     2649.40     2504.92    293.67 o 
  -5   5 -22     4731.42     4088.85    732.05 o 
  -3   5 -22     3503.94     3117.20    340.68 o 
  -1   5 -22     4923.93     4545.59    469.90 o 
   1   5 -22     2262.41     2671.52    591.08 o 
   3   5 -22      629.80      812.25    185.73 o 
   5   5 -22     2393.82     2625.05    251.09 o 
   7   5 -22     1570.70     1511.97    255.97 o 
  -6   6 -22      405.61      353.48    257.00 o 
  -4   6 -22      490.35      400.21    441.46 o 
  -2   6 -22     1236.12     1470.39    351.19 o 
   0   6 -22     1571.39     1890.09    248.97 o 
   2   6 -22     1549.41     1695.20    218.34 o 
   4   6 -22       52.72       68.85    140.76 o 
   6   6 -22      282.73      130.37    225.06 o 
   8   6 -22     1457.04     1298.20    240.07 o 
  -5   7 -22     2334.28     2577.55    366.18 o 
  -3   7 -22     1278.83     1511.40    272.74 o 
  -1   7 -22     5486.17     4967.68    786.46 o 
   1   7 -22     1462.63     1769.41    234.08 o 
   3   7 -22     1829.00     1802.87    328.93 o 
   5   7 -22      946.02     1079.77    319.04 o 
   7   7 -22     1084.13     1425.56    226.99 o 
  -6   8 -22      928.20      890.17    294.35 o 
  -4   8 -22      621.95      361.17    234.32 o 
  -2   8 -22     1412.58     1364.78    260.85 o 
   0   8 -22     1833.34     1817.51    448.88 o 
   2   8 -22     1490.37     1533.84    204.09 o 
   4   8 -22       90.89       54.41    269.57 o 
   6   8 -22      313.56      373.45    323.98 o 
  -5   9 -22     2071.08     1905.56    370.97 o 
  -3   9 -22     1486.38     1743.89    296.05 o 
  -1   9 -22     3749.51     4108.36    350.60 o 
   1   9 -22     1951.53     2584.70    380.87 o 
   3   9 -22     1010.62      962.06    351.19 o 
   5   9 -22     2490.72     2468.21    460.01 o 
   7   9 -22       10.83      281.94    309.14 o 
  -4  10 -22     2686.80     2753.85    358.29 o 
  -2  10 -22     1299.01     1557.62    440.22 o 
   0  10 -22     3715.96     3906.03    320.30 o 
   2  10 -22      771.62      685.06    328.93 o 
   4  10 -22     1269.35     1041.20    348.71 o 
   6  10 -22      332.32      -56.88    294.31 o 
  -5  11 -22     1569.52     1572.68    320.21 o 
  -3  11 -22      576.87      803.74    256.63 o 
  -1  11 -22     1605.92     1460.60    692.48 o 
   1  11 -22      173.99      538.15    302.96 o 
   3  11 -22     2104.94     2126.91    457.53 o 
   5  11 -22     1813.60     1543.25    415.49 o 
   7  11 -22       49.27      746.89    353.66 o 
  -4  12 -22     1833.25     3007.84    378.99 o 
  -2  12 -22     1435.27     1426.76    267.91 o 
   0  12 -22     4940.08     5352.70    366.47 o 
   2  12 -22     1526.22     1778.20    420.44 o 
   4  12 -22     4390.21     2779.82    504.52 o 
   6  12 -22      615.44       91.51    311.62 o 
  -5  13 -22      219.39       59.36    383.34 o 
  -3  13 -22      638.38      934.28    263.79 o 
  -1  13 -22      114.06      180.57    199.82 o 
   1  13 -22      504.78      711.79    220.11 o 
   3  13 -22     2115.25     2967.78    519.36 o 
   5  13 -22       68.24     -210.22    323.98 o 
  -4  14 -22     2387.90     2225.49    357.19 o 
  -2  14 -22      211.69      106.69    388.28 o 
   0  14 -22     2666.13     2979.04    304.20 o 
   2  14 -22     1333.56     1256.36    413.02 o 
   4  14 -22     5676.10     4473.93    630.65 o 
   6  14 -22     2208.07     2082.39    497.10 o 
  -3  15 -22      461.73      632.71    250.22 o 
  -1  15 -22      152.25      280.74    247.32 o 
   1  15 -22     1113.12      840.87    405.60 o 
   3  15 -22     2318.79     1461.63    440.22 o 
   5  15 -22      561.75      539.15    393.23 o 
  -4  16 -22     2876.89     2737.78    633.13 o 
  -2  16 -22      211.53      361.22    231.72 o 
   0  16 -22     2929.37     2590.34    297.74 o 
   2  16 -22      614.65      529.25    373.45 o 
   4  16 -22     4931.19     4345.33    618.29 o 
  -3  17 -22      424.69      249.30    243.65 o 
  -1  17 -22      732.95      174.90    215.86 o 
   1  17 -22     2858.86     2596.81    558.93 o 
   3  17 -22      598.45      432.80    390.76 o 
   5  17 -22     2461.09     1978.52    502.05 o 
  -2  18 -22      392.20      235.79    233.30 o 
   0  18 -22     1146.04      535.22    236.19 o 
   2  18 -22        9.46     -328.93    351.19 o 
   4  18 -22     1221.25     1053.56    457.53 o 
  -1  19 -22      919.89      586.57    250.70 o 
   1  19 -22     1682.66      751.84    469.90 o 
   3  19 -22     2174.79     2233.26    546.57 o 
   0  20 -22      806.55      512.45    225.84 o 
   2  20 -22      339.57      507.00    417.96 o 
   1  21 -22     3682.26     2955.42    623.23 o 
  -7   1 -21      979.01      830.41    316.56 o 
  -5   1 -21     2589.95     2011.73    565.12 o 
  -3   1 -21      335.80      502.65    214.91 o 
  -1   1 -21     2874.02     3239.68    335.11 o 
   1   1 -21     2064.57     2097.89    243.08 o 
   3   1 -21     3922.15     4168.89    379.63 o 
   5   1 -21     3736.73     4141.67    325.22 o 
   7   1 -21     3595.91     3977.79    327.89 o 
   9   1 -21     2663.47     2056.31    301.72 o 
  -6   2 -21      889.38      849.44    271.73 o 
  -4   2 -21     1071.48      997.97    248.83 o 
  -2   2 -21      263.09      143.88    179.19 o 
   0   2 -21      129.07      256.78    171.14 o 
   2   2 -21     2508.17     2774.95    257.59 o 
   4   2 -21     1082.08     1186.45    197.85 o 
   6   2 -21      103.36      221.76    263.39 o 
   8   2 -21     1187.73     1112.76    229.56 o 
  -7   3 -21      310.01      168.72    285.65 o 
  -5   3 -21      571.15      427.06    233.22 o 
  -3   3 -21       47.33      236.57    204.04 o 
  -1   3 -21     4830.37     4646.87    358.42 o 
   1   3 -21     3857.53     3950.61    305.43 o 
   3   3 -21     2592.83     3208.27    259.68 o 
   5   3 -21     3203.94     3512.72    299.25 o 
   7   3 -21     1574.97     1495.01    224.31 o 
   9   3 -21     2664.57     2816.33    316.47 o 
  -6   4 -21     2855.45     2389.12    361.95 o 
  -4   4 -21     4789.91     4451.39    547.80 o 
  -2   4 -21     6805.01     7397.74    426.65 o 
   0   4 -21     2362.27     2000.56    250.35 o 
   2   4 -21     2080.06     2193.29    230.52 o 
   4   4 -21     3261.02     3502.59    268.50 o 
   6   4 -21      451.07      485.77    172.89 o 
   8   4 -21     2596.05     2058.56    265.14 o 
  -7   5 -21      917.67      394.67    280.70 o 
  -5   5 -21      564.45      356.67    239.28 o 
  -3   5 -21      281.88      510.75    207.98 o 
  -1   5 -21     4258.83     4548.80    356.58 o 
   1   5 -21     2126.59     2365.10    242.32 o 
   3   5 -21     1562.82     1369.92    193.97 o 
   5   5 -21      623.26      419.28    163.86 o 
   7   5 -21     1073.11     1335.18    224.58 o 
  -6   6 -21     4281.42     4396.01    449.58 o 
  -4   6 -21     3237.82     3258.42    359.12 o 
  -2   6 -21    10150.82     9852.57    501.42 o 
   0   6 -21     4549.93     4600.37    340.06 o 
   2   6 -21     2417.13     2766.23    267.10 o 
   4   6 -21     2520.36     3190.68    246.04 o 
   6   6 -21      879.84      903.07    192.80 o 
   8   6 -21     1663.46     1509.67    247.66 o 
  -7   7 -21     2032.14     1130.23    474.85 o 
  -5   7 -21      541.51       42.80    219.22 o 
  -3   7 -21     1331.44     1470.06    264.36 o 
  -1   7 -21     1469.33     1198.11    231.15 o 
   1   7 -21     1052.24     1385.76    288.12 o 
   3   7 -21      240.77      769.15    316.56 o 
   5   7 -21      480.49      107.47    144.19 o 
   7   7 -21      924.07      525.10    243.61 o 
  -6   8 -21     4214.71     4296.30    453.38 o 
  -4   8 -21     2850.16     2839.48    352.70 o 
  -2   8 -21     6698.21     6064.80    421.26 o 
   0   8 -21     5305.19     5793.75    367.26 o 
   2   8 -21     1000.84     1065.87    417.96 o 
   4   8 -21     2599.09     2831.76    455.06 o 
   6   8 -21       60.47      137.67    173.12 o 
   8   8 -21      994.54      969.20    241.13 o 
  -5   9 -21      923.67     1246.34    291.59 o 
  -3   9 -21     5883.97     5659.83    443.60 o 
  -1   9 -21     1324.71     1450.85    248.76 o 
   1   9 -21       48.58       48.32    154.64 o 
   3   9 -21      462.76      403.12    319.04 o 
   5   9 -21      310.95      299.25    291.83 o 
   7   9 -21      791.14      814.05    352.42 o 
  -6  10 -21     5159.34     5013.08    732.05 o 
  -4  10 -21     2665.07     3128.99    363.01 o 
  -2  10 -21     4548.16     4475.89    385.05 o 
   0  10 -21     2805.06     3028.31    292.77 o 
   2  10 -21     1097.31      623.23    336.35 o 
   4  10 -21     2885.58     2742.73    462.48 o 
   6  10 -21      125.00      262.15    291.83 o 
   8  10 -21      844.35      398.27    200.01 o 
  -5  11 -21     1695.85     2153.60    352.89 o 
  -3  11 -21     8535.13     8193.51    770.39 o 
  -1  11 -21     3245.78     3231.05    390.76 o 
   1  11 -21     1950.45     2272.04    427.86 o 
   3  11 -21     3087.11     2552.29    455.06 o 
   5  11 -21      442.92      657.86    341.30 o 
   7  11 -21      746.66      739.47    363.55 o 
  -6  12 -21     2208.12     1582.82    507.00 o 
  -4  12 -21     1642.59     2099.10    333.79 o 
  -2  12 -21     1440.97     1548.58    267.91 o 
   0  12 -21      745.87      552.05    260.92 o 
   2  12 -21     1553.31      947.22    370.97 o 
   4  12 -21     1214.45      816.14    346.24 o 
   6  12 -21      324.19      672.70    361.08 o 
  -5  13 -21     3583.43     3036.56    598.50 o 
  -3  13 -21     5733.99     5550.88    636.84 o 
  -1  13 -21     5128.12     5230.70    625.71 o 
   1  13 -21     2517.24     2435.53    245.31 o 
   3  13 -21     6110.27     6170.52    680.12 o 
   5  13 -21     1198.11     1248.94    415.49 o 
   7  13 -21     1306.77      393.23    336.35 o 
  -4  14 -21      359.49      291.70    563.88 o 
  -2  14 -21      843.87      670.74    236.34 o 
   0  14 -21      487.69      256.48    241.13 o 
   2  14 -21     3397.95     2851.55    509.47 o 
   4  14 -21     1085.36      922.49    403.12 o 
   6  14 -21       61.20       32.15    326.46 o 
  -5  15 -21     4819.06     5186.20    783.99 o 
  -3  15 -21     1884.78     1795.51    531.73 o 
  -1  15 -21     2519.21     1813.34    274.02 o 
   1  15 -21     1204.38     1102.87    246.08 o 
   3  15 -21     4299.37     3672.63    563.88 o 
   5  15 -21     3121.72     3096.39    534.20 o 
   7  15 -21     1297.40     1187.11    427.86 o 
  -4  16 -21       18.27      -90.49    227.39 o 
  -2  16 -21     1863.30     1999.94    307.45 o 
   0  16 -21      820.47      536.22    196.62 o 
   2  16 -21     2990.20     2426.16    502.05 o 
   4  16 -21      845.22      714.74    393.23 o 
   6  16 -21     1707.88     1654.54    477.32 o 
  -3  17 -21      559.99      237.76    222.34 o 
  -1  17 -21     1582.91     1667.65    273.28 o 
   1  17 -21      367.58      501.24    181.72 o 
   3  17 -21     1267.67      702.38    417.96 o 
   5  17 -21     2187.98     2181.32    521.84 o 
  -4  18 -21     1121.42      244.84    442.69 o 
  -2  18 -21      865.49      709.37    252.99 o 
   0  18 -21      859.72      635.26    358.61 o 
   2  18 -21     1256.81      635.60    385.81 o 
   4  18 -21     3612.93     3249.72    591.08 o 
   6  18 -21     1530.93     1355.29    477.32 o 
  -3  19 -21      433.26      833.80    267.78 o 
  -1  19 -21      997.08      680.56    336.35 o 
   1  19 -21      175.07      323.98    400.65 o 
   3  19 -21      280.28      -37.10    363.55 o 
   5  19 -21      106.72     -225.06    333.88 o 
  -2  20 -21     1948.91     1691.58    405.60 o 
   0  20 -21      312.01      367.88    209.95 o 
   2  20 -21     2118.51     1738.63    514.42 o 
   4  20 -21     4348.19     4545.65    707.32 o 
  -1  21 -21      462.60      149.95    220.95 o 
   1  21 -21     1678.97      734.53    442.69 o 
   3  21 -21      111.96      487.21    422.91 o 
   0  22 -21     2545.28     2355.26    310.52 o 
   2  22 -21     1231.03     1018.94    479.79 o 
  -8   0 -20     1628.82     1451.74    477.32 o 
  -6   0 -20     3532.64     3076.60    541.62 o 
  -4   0 -20     2176.38     2797.14    462.48 o 
  -2   0 -20     1374.00     1758.41    353.66 o 
   0   0 -20     1710.34     2144.22    356.13 o 
   2   0 -20     2626.78     2814.45    348.71 o 
   4   0 -20     4208.66     4384.90    417.96 o 
   6   0 -20     5654.55     5223.30    484.74 o 
   8   0 -20     7959.89     7241.39    588.61 o 
  -7   1 -20      265.35      195.86    265.86 o 
  -5   1 -20      926.88      851.79    248.03 o 
  -3   1 -20      467.14      605.70    274.52 o 
  -1   1 -20     1534.74     1608.17    243.06 o 
   1   1 -20      158.56      189.31    149.91 o 
   3   1 -20      849.21     1054.77    217.64 o 
   5   1 -20      123.69     -134.85    134.85 o 
   7   1 -20      279.17      127.96    165.70 o 
   9   1 -20      226.99      438.92    206.27 o 
  -8   2 -20      701.94      570.80    276.76 o 
  -6   2 -20     3071.41     2728.22    364.88 o 
  -4   2 -20     1788.32     1745.92    279.66 o 
  -2   2 -20     2147.86     2084.39    519.36 o 
   0   2 -20     5993.08     5675.30    384.58 o 
   2   2 -20      387.17      172.22    143.63 o 
   4   2 -20    12097.58    11164.94    560.17 o 
   6   2 -20     2656.39     2805.90    264.00 o 
   8   2 -20     4368.44     3589.63    327.47 o 
  -7   3 -20     2098.16     1330.51    312.59 o 
  -5   3 -20     2543.17     2567.68    332.05 o 
  -3   3 -20     1753.72     1632.54    265.82 o 
  -1   3 -20     3942.31     4598.73    683.83 o 
   1   3 -20      481.33      752.72    178.50 o 
   3   3 -20     3765.81     3973.84    280.80 o 
   5   3 -20     2391.53     2688.43    244.81 o 
   7   3 -20      997.67     1496.46    312.85 o 
   9   3 -20     1099.93     1111.80    243.01 o 
  -6   4 -20     1939.99     2252.59    781.52 o 
  -4   4 -20      283.10      371.74    210.46 o 
  -2   4 -20      378.30      476.18    190.73 o 
   0   4 -20     2498.47     2770.62    261.28 o 
   2   4 -20     3283.63     3551.99    505.76 o 
   4   4 -20     6782.27     6741.09    510.71 o 
   6   4 -20      877.68      810.35    254.73 o 
   8   4 -20      227.06      195.76    183.62 o 
  -7   5 -20     3522.97     3422.84    598.50 o 
  -5   5 -20     4112.72     4043.63    404.50 o 
  -3   5 -20     2493.22     2701.03    310.56 o 
  -1   5 -20     7733.27     7844.54    415.86 o 
   1   5 -20      947.23      652.72    345.00 o 
   3   5 -20     3581.83     3975.34    460.01 o 
   5   5 -20     2949.30     2428.06    314.09 o 
   7   5 -20     1817.91     2443.31    358.61 o 
   9   5 -20      901.70      955.62    327.69 o 
  -6   6 -20     1492.22     1857.67    375.92 o 
  -4   6 -20      626.37      787.35    238.65 o 
  -2   6 -20     1050.32      531.26    633.13 o 
   0   6 -20      691.27      931.48    200.25 o 
   2   6 -20     1738.58     2444.19    442.69 o 
   4   6 -20     2849.67     3188.44    285.65 o 
   6   6 -20      990.88     1172.97    294.31 o 
   8   6 -20      346.59      673.28    209.12 o 
  -7   7 -20      315.07      188.57    251.95 o 
  -5   7 -20     3809.90     3558.86    382.78 o 
  -3   7 -20     3919.65     4952.40    404.36 o 
  -1   7 -20     9178.67    10069.67    686.30 o 
   1   7 -20     3801.51     4053.73    626.94 o 
   3   7 -20     5422.90     5836.64    573.77 o 
   5   7 -20     2183.13     2172.82    255.97 o 
   7   7 -20      555.97     1009.68    201.76 o 
   9   7 -20      846.08     1081.85    231.65 o 
  -6   8 -20      761.85      631.57    262.25 o 
  -4   8 -20      742.69      509.31    239.80 o 
  -2   8 -20     1644.90     1883.95    263.68 o 
   0   8 -20      178.22      113.45    168.36 o 
   2   8 -20      247.91       34.62    269.57 o 
   4   8 -20      151.64     -133.55    242.37 o 
   6   8 -20      987.33      909.18    182.93 o 
   8   8 -20      331.20      470.70    183.59 o 
  -7   9 -20      110.95      252.84    262.58 o 
  -5   9 -20     3860.68     3393.92    394.29 o 
  -3   9 -20      654.91      639.21    229.27 o 
  -1   9 -20     5941.89     6328.53    398.74 o 
   1   9 -20     4674.90     5074.44    750.60 o 
   3   9 -20     3489.13     3685.00    484.74 o 
   5   9 -20      435.82      178.07    289.36 o 
   7   9 -20      241.52      294.28    171.59 o 
   9   9 -20      761.10      544.65    220.40 o 
  -6  10 -20     2490.73     2168.84    359.44 o 
  -4  10 -20      983.50      698.03    241.85 o 
  -2  10 -20     6018.49     5223.41    401.40 o 
   0  10 -20     2607.04     2825.74    271.02 o 
   2  10 -20      330.53      544.09    314.09 o 
   4  10 -20     1213.38      858.18    346.24 o 
   6  10 -20       58.47      233.84    185.49 o 
   8  10 -20      442.76      434.37    192.27 o 
  -7  11 -20      480.79      675.17    464.95 o 
  -5  11 -20     2645.70     2951.57    413.02 o 
  -3  11 -20     4656.06     4793.17    408.74 o 
  -1  11 -20     1761.30     1255.15    239.00 o 
   1  11 -20     1944.88     2079.41    227.53 o 
   3  11 -20     1091.01     1454.21    378.39 o 
   5  11 -20       73.60      289.36    296.78 o 
   7  11 -20      261.06      333.95    167.03 o 
  -6  12 -20     2422.77     1729.55    342.26 o 
  -4  12 -20     2043.04     2163.22    573.77 o 
  -2  12 -20     4466.44     4165.26    880.44 o 
   0  12 -20     4167.80     3710.59    310.60 o 
   2  12 -20      752.09     1276.15    383.34 o 
   4  12 -20     1533.20     1392.39    390.76 o 
   6  12 -20      393.42      192.91    311.62 o 
   8  12 -20     1736.82     1516.82    244.31 o 
  -5  13 -20      788.69      498.92    327.69 o 
  -3  13 -20     1433.59     1377.30    272.70 o 
  -1  13 -20      166.22     -146.54    173.40 o 
   1  13 -20      292.04      245.49    154.11 o 
   3  13 -20     2474.85     1780.67    410.54 o 
   5  13 -20      544.37     -249.79    249.79 o 
   7  13 -20      827.27     1340.45    400.65 o 
  -6  14 -20     4060.00     4533.29    732.05 o 
  -4  14 -20     2450.76     2267.88    549.04 o 
  -2  14 -20     2673.10     2689.76    313.08 o 
   0  14 -20     5275.57     4788.19    346.13 o 
   2  14 -20     1205.49     1590.24    435.27 o 
   4  14 -20     3655.73     3044.45    526.78 o 
   6  14 -20     3293.72     3027.14    531.73 o 
   8  14 -20     2462.68     2603.57    295.77 o 
  -5  15 -20     1422.02     1934.22    355.29 o 
  -3  15 -20      599.35      733.54    246.93 o 
  -1  15 -20      195.42      201.50    185.35 o 
   1  15 -20      983.27     1019.07    186.40 o 
   3  15 -20     3027.15     3638.01    549.04 o 
   5  15 -20      462.02      361.08    341.30 o 
   7  15 -20      698.07      694.96    388.29 o 
  -4  16 -20     2017.39     1268.68    304.02 o 
  -2  16 -20      653.20      652.97    251.03 o 
   0  16 -20     1779.13     1648.08    243.37 o 
   2  16 -20     1165.29      744.42    378.39 o 
   4  16 -20     4342.03     4694.04    645.49 o 
   6  16 -20     3291.97     2270.35    514.42 o 
  -5  17 -20      540.84      240.53    256.70 o 
  -3  17 -20       19.95       42.80    204.40 o 
  -1  17 -20      500.74      184.12    230.00 o 
   1  17 -20     2060.26     1962.94    238.14 o 
   3  17 -20     1419.63     1110.45    413.02 o 
   5  17 -20     4887.56     5376.63    687.54 o 
   7  17 -20     1419.76     1654.54    494.63 o 
  -4  18 -20       84.95      301.32    317.80 o 
  -2  18 -20       46.04     -117.99    190.15 o 
   0  18 -20      355.57      603.87    205.88 o 
   2  18 -20      768.35     1300.88    432.80 o 
   4  18 -20     1048.32      529.25    408.07 o 
   6  18 -20     1099.05     1016.47    455.06 o 
  -3  19 -20     2412.20     1912.18    320.25 o 
  -1  19 -20      858.59      569.68    345.00 o 
   1  19 -20      727.23      986.69    479.79 o 
   3  19 -20     1742.96     1570.45    484.74 o 
   5  19 -20     5225.00     3961.99    657.86 o 
  -4  20 -20      246.33        6.43    230.47 o 
  -2  20 -20      532.94      799.39    364.79 o 
   0  20 -20      566.57      228.63    200.07 o 
   2  20 -20      498.02      464.95    393.23 o 
   4  20 -20      417.33      435.27    425.38 o 
   6  20 -20       65.47      -74.19    383.34 o 
  -3  21 -20     1072.34     1390.23    310.33 o 
  -1  21 -20     4601.40     4230.47    405.73 o 
   1  21 -20      657.55     1075.82    224.93 o 
   3  21 -20     2557.67     3341.23    610.87 o 
   5  21 -20     1633.91     1375.07    499.58 o 
  -2  22 -20      685.36     1018.68    289.15 o 
   0  22 -20      999.84     1135.23    262.38 o 
   2  22 -20     1340.27     1567.98    526.78 o 
   4  22 -20     2761.99     2136.80    576.24 o 
  -1  23 -20     3364.45     2839.02    353.94 o 
   1  23 -20     3173.07     3130.91    880.44 o 
   3  23 -20      940.40      311.62    425.38 o 
   0  24 -20     3415.35     3505.36    380.07 o 
   2  24 -20     1097.13     1320.66    529.25 o 
  -7   1 -19     4894.34     4349.02    450.69 o 
  -5   1 -19     4282.45     4258.60    406.52 o 
  -3   1 -19     4782.14     4095.62    357.68 o 
  -1   1 -19     3403.83     3609.14    304.32 o 
   1   1 -19       94.01      238.91    184.25 o 
   3   1 -19     4038.22     4688.71    452.59 o 
   5   1 -19     3798.22     3661.29    277.08 o 
   7   1 -19     6168.13     6259.49    366.37 o 
   9   1 -19     5138.40     4670.55    380.36 o 
  -8   2 -19      306.22      315.69    269.16 o 
  -6   2 -19     2332.20     2140.50    337.50 o 
  -4   2 -19     3224.38     3147.56    330.15 o 
  -2   2 -19     1463.16     1862.12    322.75 o 
   0   2 -19      352.83      374.78    304.20 o 
   2   2 -19     2866.74     2674.70    239.80 o 
   4   2 -19     1527.60     1462.07    191.91 o 
   6   2 -19     1066.71      837.80    269.57 o 
   8   2 -19      898.18     1147.89    208.02 o 
  10   2 -19     1113.80     1297.35    281.94 o 
  -7   3 -19     2136.02     2311.40   1011.52 o 
  -5   3 -19     1173.04     1189.23    270.15 o 
  -3   3 -19     1037.82     1264.18    241.97 o 
  -1   3 -19     1911.72     2138.17    249.92 o 
   1   3 -19      873.75      624.51    168.21 o 
   3   3 -19     6496.18     7866.84    509.47 o 
   5   3 -19     3753.59     3355.34    267.11 o 
   7   3 -19     2584.36     2768.55    275.69 o 
   9   3 -19     1564.32     1374.06    250.95 o 
  -8   4 -19      848.78      308.76    348.71 o 
  -6   4 -19     4347.55     3991.94    755.55 o 
  -4   4 -19     5294.14     4868.96    407.29 o 
  -2   4 -19     1712.14     2022.34    264.01 o 
   0   4 -19     3420.28     3484.50    280.32 o 
   2   4 -19      255.70      491.08    150.32 o 
   4   4 -19     3588.24     3779.31    261.33 o 
   6   4 -19     1048.52     1090.44    193.12 o 
   8   4 -19     2490.82     2503.69    288.00 o 
  10   4 -19     1124.14     1001.59    446.40 o 
  -7   5 -19      342.73      135.31    242.61 o 
  -5   5 -19      516.05      710.91    244.16 o 
  -3   5 -19     3886.27     3231.14    391.99 o 
  -1   5 -19     1499.10     1811.89    404.36 o 
   1   5 -19      381.95      268.61    199.09 o 
   3   5 -19     4242.03     4653.14    271.02 o 
   5   5 -19     2037.33     2271.24    220.15 o 
   7   5 -19     2936.91     3406.75    289.82 o 
   9   5 -19      936.10      736.24    309.14 o 
  -8   6 -19     2347.68     1728.23    347.53 o 
  -6   6 -19     3161.70     4051.10    419.38 o 
  -4   6 -19     3549.06     3725.98    363.21 o 
  -2   6 -19     5171.44     6757.62    503.29 o 
   0   6 -19     9120.65     9301.02   1006.57 o 
   2   6 -19     6466.05     6324.25    306.07 o 
   4   6 -19     6305.26     6084.90    302.90 o 
   6   6 -19     1306.78     1384.31    201.06 o 
   8   6 -19     2715.45     2852.59    291.56 o 
  10   6 -19      695.37      922.49    378.39 o 
  -7   7 -19      285.33        4.24    235.51 o 
  -5   7 -19      104.77      -37.26    210.22 o 
  -3   7 -19      553.70      707.42    219.02 o 
  -1   7 -19      268.45      268.54    174.46 o 
   1   7 -19      177.36      116.06    426.62 o 
   3   7 -19      378.22      217.64    259.68 o 
   5   7 -19      700.71      786.51    154.92 o 
   7   7 -19     1778.16     2121.83    243.03 o 
   9   7 -19      302.45       10.90    274.52 o 
  -8   8 -19     2164.81     1388.20    324.28 o 
  -6   8 -19     1955.78     1998.29    338.36 o 
  -4   8 -19     1642.66     1656.17    304.20 o 
  -2   8 -19     6516.07     6400.39    417.11 o 
   0   8 -19     6802.78     6153.09    357.96 o 
   2   8 -19     7569.32     7928.93    620.76 o 
   4   8 -19     5362.46     5490.40    563.88 o 
   6   8 -19      979.94     1141.89    429.09 o 
   8   8 -19     1835.75     1694.35    248.27 o 
  -7   9 -19      225.88      734.50    282.73 o 
  -5   9 -19      655.04      607.38    247.23 o 
  -3   9 -19      820.08      372.46    236.19 o 
  -1   9 -19      920.60     1154.70    211.31 o 
   1   9 -19     4162.03     3546.71    267.93 o 
   3   9 -19     1350.43     1313.24    356.13 o 
   5   9 -19     1199.85     1491.31    375.92 o 
   7   9 -19     1136.35      869.52    230.00 o 
   9   9 -19      957.82      727.80    216.76 o 
  -6  10 -19     2825.74     2222.94    728.34 o 
  -4  10 -19     2182.75     2970.43    345.43 o 
  -2  10 -19     9884.97     9722.07    487.68 o 
   0  10 -19     5693.37     5440.83    339.48 o 
   2  10 -19     2576.72     2745.20    457.53 o 
   4  10 -19     1930.45     2473.15    425.38 o 
   6  10 -19      648.54      876.21    281.94 o 
   8  10 -19     1641.90     1940.84    258.04 o 
  -7  11 -19      355.11      277.81    257.19 o 
  -5  11 -19     2058.39     1666.20    499.58 o 
  -3  11 -19     3947.14     3585.47    472.37 o 
  -1  11 -19     7615.19     7679.32   1126.52 o 
   1  11 -19     8150.17     8010.77    884.15 o 
   3  11 -19     1537.56     1627.33    393.23 o 
   5  11 -19     1176.73     1154.96    368.50 o 
   7  11 -19      680.63      691.36    283.18 o 
   9  11 -19     1182.39      749.82    263.39 o 
  -6  12 -19      699.97      999.04    301.73 o 
  -4  12 -19     1626.94     1711.66    298.27 o 
  -2  12 -19     3454.29     3892.86    631.89 o 
   0  12 -19      869.59      957.23    196.62 o 
   2  12 -19      945.41      697.43    348.71 o 
   4  12 -19     1209.85     1241.52    375.92 o 
   6  12 -19     1509.16     1766.49    206.49 o 
   8  12 -19      209.67      343.10    196.69 o 
  -7  13 -19     1931.97     2023.23    542.86 o 
  -5  13 -19     4912.19     5594.27    756.78 o 
  -3  13 -19     5328.20     5025.45    680.12 o 
  -1  13 -19     7097.76     6576.96    421.77 o 
   1  13 -19     1042.79     1030.94    180.16 o 
   3  13 -19      600.81      939.80    370.97 o 
   5  13 -19     1595.58     2196.16    460.01 o 
   7  13 -19     3026.87     3050.53    280.46 o 
  -6  14 -19     1085.62     1308.05    531.73 o 
  -4  14 -19      408.95      656.55    255.52 o 
  -2  14 -19      858.51      649.17    220.06 o 
   0  14 -19     1504.96     1068.78    207.48 o 
   2  14 -19       25.31       98.93    289.36 o 
   4  14 -19      167.21       98.93    306.67 o 
   6  14 -19     1013.53     1867.23    450.11 o 
   8  14 -19       76.76     -204.32    259.68 o 
  -5  15 -19     8136.60     6959.45    860.66 o 
  -3  15 -19     2940.52     2814.37    378.39 o 
  -1  15 -19     3510.98     3553.10    331.68 o 
   1  15 -19      414.52      210.45    349.95 o 
   3  15 -19     1289.49     1298.41    413.02 o 
   5  15 -19     2723.23     2826.81    516.89 o 
   7  15 -19     1512.45     1253.40    225.93 o 
  -6  16 -19      205.63      149.08    261.46 o 
  -4  16 -19      396.89      214.49    221.63 o 
  -2  16 -19     1743.56     1596.84    277.17 o 
   0  16 -19      971.63      517.10    396.94 o 
   2  16 -19      137.31      267.10    343.77 o 
   4  16 -19     1650.84     1503.68    455.06 o 
   6  16 -19      971.33      895.28    400.65 o 
   8  16 -19     1134.01     1469.09    450.11 o 
  -5  17 -19     2225.91     1916.07    350.84 o 
  -3  17 -19      666.69      671.50    244.19 o 
  -1  17 -19       92.68      185.66    288.12 o 
   1  17 -19      524.81      462.68    178.75 o 
   3  17 -19     1852.55     2215.95    487.21 o 
   5  17 -19     1149.03     1498.73    432.80 o 
   7  17 -19      860.01      536.67    408.07 o 
  -6  18 -19     2872.27     2928.21    694.96 o 
  -4  18 -19     4649.17     4638.10    670.22 o 
  -2  18 -19      995.62      721.86    337.59 o 
   0  18 -19     1713.14     1860.94    256.91 o 
   2  18 -19      730.68      633.11    165.16 o 
   4  18 -19     3742.91     3403.06    583.66 o 
   6  18 -19     2394.24     1830.13    504.52 o 
  -5  19 -19      112.27      498.59    271.63 o 
  -3  19 -19       54.51     -194.82    194.82 o 
  -1  19 -19      227.81      245.38    436.51 o 
   1  19 -19      251.47      276.97    169.89 o 
   3  19 -19      534.78     1204.43    437.75 o 
   5  19 -19      714.96      734.53    442.69 o 
   7  19 -19      270.00      306.67    405.60 o 
  -4  20 -19     2337.78     2349.29    367.26 o 
  -2  20 -19      821.51     1035.75    253.38 o 
   0  20 -19     1371.73     1250.50    315.33 o 
   2  20 -19     1929.72     1890.44    237.05 o 
   4  20 -19     2378.79     1968.63    511.94 o 
   6  20 -19     1082.26      672.70    435.27 o 
  -3  21 -19     1195.33      937.93    283.65 o 
  -1  21 -19      130.84      142.56    204.09 o 
   1  21 -19      183.75      262.24    136.83 o 
   3  21 -19      409.44      215.16    405.60 o 
   5  21 -19     1435.70     1387.44    507.00 o 
  -4  22 -19      407.98      625.71    499.58 o 
  -2  22 -19      833.45      897.71    262.79 o 
   0  22 -19     3355.36     2955.74    339.91 o 
   2  22 -19     1120.79      775.31    279.47 o 
   4  22 -19     4248.56     2999.93    623.23 o 
  -3  23 -19     2385.92     2517.20    368.09 o 
  -1  23 -19     1580.40     1524.83    288.53 o 
   1  23 -19      367.93       94.37    241.13 o 
   3  23 -19     1030.27     1167.33    511.94 o 
   5  23 -19     1408.29     2077.45    568.83 o 
  -2  24 -19     1497.74     1237.04    362.32 o 
   0  24 -19      822.96      517.17    248.78 o 
   2  24 -19      359.68       44.88    198.43 o 
   4  24 -19     4094.80     4169.74    729.58 o 
  -1  25 -19     3372.50     3353.78    306.29 o 
   1  25 -19     3795.15     4275.20    406.27 o 
   3  25 -19     3191.64     3410.48    667.75 o 
  -8   0 -18     3939.28     2997.46    586.14 o 
  -6   0 -18    13950.95    14208.26    959.58 o 
  -4   0 -18     6775.65     6991.60    610.87 o 
  -2   0 -18    10645.23    10397.13    677.64 o 
   0   0 -18     3906.97     4281.03    425.38 o 
   2   0 -18    10990.67    11027.79    596.03 o 
   4   0 -18    11941.33    12012.10    640.55 o 
   6   0 -18      840.53      811.19    254.73 o 
   8   0 -18     6002.91     6974.29    558.93 o 
  10   0 -18     4985.34     4832.54    573.77 o 
  -9   1 -18       51.58      204.89    266.87 o 
  -7   1 -18      509.59      488.31    254.23 o 
  -5   1 -18      365.46      -32.38    400.65 o 
  -3   1 -18      354.71      668.02    206.16 o 
  -1   1 -18      759.06      893.21    190.59 o 
   1   1 -18      150.95       65.58    142.13 o 
   3   1 -18      172.16      282.61    138.03 o 
   5   1 -18      411.21      217.52    304.20 o 
   7   1 -18      472.02      591.01    184.34 o 
   9   1 -18      664.22      764.06    217.72 o 
  -8   2 -18     2592.63     2701.93    396.96 o 
  -6   2 -18     7498.16     6674.48    600.98 o 
  -4   2 -18     1993.48     2025.97    274.29 o 
  -2   2 -18    11271.19    12221.98    739.47 o 
   0   2 -18     5096.08     5501.77    328.11 o 
   2   2 -18     1646.09     1721.51    195.06 o 
   4   2 -18     5717.18     6439.23    352.42 o 
   6   2 -18     1625.42     1776.49    221.35 o 
   8   2 -18     6521.52     5860.76    396.41 o 
  10   2 -18     2164.12     2274.52    309.96 o 
  -9   3 -18      476.22     -225.06    356.13 o 
  -7   3 -18     6664.91     6054.14    512.89 o 
  -5   3 -18     5490.86     4565.19    589.85 o 
  -3   3 -18     2791.14     2895.69    300.57 o 
  -1   3 -18     3553.55     3921.65    304.86 o 
   1   3 -18      609.91      663.34    162.06 o 
   3   3 -18     1544.82     2020.17    193.67 o 
   5   3 -18      712.05      920.53    177.59 o 
   7   3 -18     3124.38     3039.02    379.63 o 
   9   3 -18     2034.12     1772.09    262.33 o 
  -8   4 -18      868.46     1278.42    326.05 o 
  -6   4 -18     1291.80     2007.02    565.12 o 
  -4   4 -18        8.62      118.71    181.87 o 
  -2   4 -18     3823.40     3917.71    331.00 o 
   0   4 -18      148.61        4.07    143.77 o 
   2   4 -18     1666.77     1814.24    228.77 o 
   4   4 -18     3970.25     3841.98    256.81 o 
   6   4 -18      476.66      724.50    181.78 o 
   8   4 -18     2054.97     1806.89    272.05 o 
  10   4 -18      692.51      766.16    232.05 o 
  -9   5 -18     1855.51     1560.56    521.84 o 
  -7   5 -18     3344.84     2855.62    384.72 o 
  -5   5 -18     5411.11     5090.96    432.84 o 
  -3   5 -18      979.64      643.09    203.59 o 
  -1   5 -18    17230.87    17930.94   1135.18 o 
   1   5 -18     3024.18     3192.66    245.62 o 
   3   5 -18    12235.83    13074.15    459.32 o 
   5   5 -18     3043.68     2893.76    320.27 o 
   7   5 -18     5533.79     5508.82    348.18 o 
   9   5 -18     2147.70     1652.56    259.51 o 
  -8   6 -18      464.47      452.27    532.96 o 
  -6   6 -18       36.44      298.39    235.91 o 
  -4   6 -18      143.43      460.96    197.22 o 
  -2   6 -18     1453.69     1364.13    230.56 o 
   0   6 -18       31.99      312.27    150.52 o 
   2   6 -18      421.97      500.81    127.78 o 
   4   6 -18     3414.38     3255.69    223.58 o 
   6   6 -18      330.70      485.14    154.18 o 
   8   6 -18     1250.14      906.55    472.37 o 
  10   6 -18       75.23       70.52    281.94 o 
  -7   7 -18      817.21      555.75    478.56 o 
  -5   7 -18     1880.65     2122.61    311.98 o 
  -3   7 -18     4528.00     4770.57    474.85 o 
  -1   7 -18    25336.26    26300.64    837.93 o 
   1   7 -18    10479.13    10378.53    503.29 o 
   3   7 -18    16221.07    17245.29    907.65 o 
   5   7 -18     3409.45     3465.61    257.21 o 
   7   7 -18     4797.72     4494.45    330.39 o 
   9   7 -18     1339.22     1397.94    253.53 o 
  -8   8 -18      112.80      -37.24    242.60 o 
  -6   8 -18      547.71      430.28    242.78 o 
  -4   8 -18      179.18      270.95    279.47 o 
  -2   8 -18     1298.46     1201.75    228.64 o 
   0   8 -18     1024.67     1012.14    299.25 o 
   2   8 -18      330.33      507.00    294.31 o 
   4   8 -18     1383.96     1474.00    341.30 o 
   6   8 -18      119.29      120.70    144.12 o 
   8   8 -18     2225.28     2000.30    256.49 o 
  10   8 -18      161.08      181.61    331.40 o 
  -7   9 -18      411.40      225.84    278.23 o 
  -5   9 -18     2481.09     2382.19    379.63 o 
  -3   9 -18     1424.36     1307.94    251.02 o 
  -1   9 -18     5216.29     5331.51    351.46 o 
   1   9 -18     6211.46     6778.32    322.83 o 
   3   9 -18    13900.44    12783.73    808.72 o 
   5   9 -18     3942.34     3459.94    479.79 o 
   7   9 -18     1147.54      869.81    252.26 o 
   9   9 -18       90.75      118.78    185.14 o 
  -8  10 -18     1456.87      742.75    379.63 o 
  -6  10 -18     1141.96     1312.95    297.14 o 
  -4  10 -18     1221.10     1340.11    267.92 o 
  -2  10 -18     4997.37     4948.78    374.29 o 
   0  10 -18     7915.06     7924.08    395.10 o 
   2  10 -18     4499.33     4046.08    507.00 o 
   4  10 -18     7236.74     7340.32    630.65 o 
   6  10 -18     1350.50     1426.20    193.21 o 
   8  10 -18      668.40      594.63    199.02 o 
  -7  11 -18      178.93      405.21    354.90 o 
  -5  11 -18      764.68      455.84    231.09 o 
  -3  11 -18      516.10      536.79    223.82 o 
  -1  11 -18     1323.41     1316.40    232.48 o 
   1  11 -18       49.38     -155.81    259.68 o 
   3  11 -18     3495.60     2893.59    472.37 o 
   5  11 -18      695.27      613.34    336.35 o 
   7  11 -18     2180.51     2137.93    246.14 o 
   9  11 -18      103.28     -309.90    327.69 o 
  -8  12 -18      191.53      148.39    390.76 o 
  -6  12 -18     1263.88     1733.64    335.93 o 
  -4  12 -18     2927.70     3193.00    532.96 o 
  -2  12 -18     9758.78    10140.23   1073.35 o 
   0  12 -18     4455.55     4875.11    320.16 o 
   2  12 -18     5834.03     5740.19    618.29 o 
   4  12 -18     8300.19     7857.21    675.17 o 
   6  12 -18     1434.79     1993.48    299.25 o 
   8  12 -18     2406.63     2746.63    296.77 o 
  -7  13 -18       24.89       85.20    240.04 o 
  -5  13 -18     1023.34     1305.65    293.54 o 
  -3  13 -18      728.63      907.30    353.66 o 
  -1  13 -18     4007.22     4579.32    417.96 o 
   1  13 -18     1058.56     1288.51    385.81 o 
   3  13 -18      307.56      274.52    291.83 o 
   5  13 -18     1463.62     1456.69    390.76 o 
   7  13 -18     2946.33     2433.78    261.41 o 
   9  13 -18      192.13      307.82    209.49 o 
  -6  14 -18     3489.37     2680.44    389.56 o 
  -4  14 -18     4508.22     4177.02    412.30 o 
  -2  14 -18     6640.15     5327.17    665.28 o 
   0  14 -18     2000.72     1793.68    235.94 o 
   2  14 -18     2687.02     1926.59    447.64 o 
   4  14 -18     4003.63     4184.57    571.30 o 
   6  14 -18     2753.56     2722.94    256.75 o 
   8  14 -18     2474.28     2054.64    277.71 o 
  -7  15 -18     1313.36      290.88    270.40 o 
  -5  15 -18      214.69      123.74    358.61 o 
  -3  15 -18     1216.17     1434.04    275.71 o 
  -1  15 -18     2424.65     2501.36    291.89 o 
   1  15 -18      128.30      126.28    144.96 o 
   3  15 -18      767.62      155.81    321.51 o 
   5  15 -18     2599.62     2525.09    489.68 o 
   7  15 -18     1776.92     1633.70    457.53 o 
   9  15 -18      636.85      737.00    417.96 o 
  -6  16 -18     4224.59     4164.79    694.96 o 
  -4  16 -18     1825.67     1558.71    306.10 o 
  -2  16 -18     1208.26     1401.62    545.33 o 
   0  16 -18     3039.78     3530.20    300.64 o 
   2  16 -18     1213.71      907.65    388.29 o 
   4  16 -18     1737.70     1060.98    398.18 o 
   6  16 -18     2346.21     2700.97    257.68 o 
   8  16 -18     2709.57     3082.55    532.96 o 
  -7  17 -18     4293.52     4199.41    751.84 o 
  -5  17 -18     2478.87     1942.43    346.88 o 
  -3  17 -18     3700.57     3468.81    370.01 o 
  -1  17 -18      448.05      312.38    193.10 o 
   1  17 -18      355.85      475.52    288.12 o 
   3  17 -18      696.28      583.66    373.45 o 
   5  17 -18     2812.64     2497.88    529.25 o 
   7  17 -18     3710.20     3770.85    551.51 o 
  -6  18 -18      834.16      737.94    299.43 o 
  -4  18 -18      768.54      709.39    429.09 o 
  -2  18 -18      760.26      788.07    243.32 o 
   0  18 -18      248.40       -0.54    176.90 o 
   2  18 -18     1816.07     2087.99    338.82 o 
   4  18 -18      767.98     1394.86    437.75 o 
   6  18 -18      474.55      333.29    188.04 o 
   8  18 -18     2284.30     2025.71    292.41 o 
  -5  19 -18     1591.34     1043.28    306.67 o 
  -3  19 -18     6550.41     6103.19    479.54 o 
  -1  19 -18     2335.23     2202.93    417.96 o 
   1  19 -18     1494.06     1607.01    226.70 o 
   3  19 -18     1032.14      531.73    390.76 o 
   5  19 -18     2205.28      850.76    430.33 o 
   7  19 -18     3508.95     3977.57    357.20 o 
  -6  20 -18       99.06       74.19    413.02 o 
  -4  20 -18      962.97      695.29    336.35 o 
  -2  20 -18      778.64     1139.21    450.11 o 
   0  20 -18      237.21       34.30    194.14 o 
   2  20 -18      635.27      567.99    179.76 o 
   4  20 -18      243.36      457.35    315.33 o 
   6  20 -18      333.75      503.52    202.35 o 
  -5  21 -18     2253.36     2087.97    507.00 o 
  -3  21 -18      569.42      504.21    446.40 o 
  -1  21 -18     2521.07     2819.82    332.61 o 
   1  21 -18      668.96      414.25    151.77 o 
   3  21 -18     2805.24     2877.83    281.90 o 
   5  21 -18     2083.58     2286.85    687.54 o 
   7  21 -18     2316.92     2696.74    318.32 o 
  -4  22 -18      541.29       44.72    250.69 o 
  -2  22 -18     1383.51     1120.41    268.52 o 
   0  22 -18     2295.70     2445.92    308.47 o 
   2  22 -18     2046.33     2147.42    396.94 o 
   4  22 -18      830.91      940.75    427.86 o 
   6  22 -18     2786.36     2607.16    320.08 o 
  -3  23 -18      259.28      242.44    352.42 o 
  -1  23 -18     1367.28     1592.57    290.24 o 
   1  23 -18      657.32      748.37    233.69 o 
   3  23 -18     3139.94     3145.95    435.27 o 
   5  23 -18     1511.50     1558.40    268.76 o 
  -4  24 -18      589.18      477.32    489.68 o 
  -2  24 -18     1742.92     1800.65    310.23 o 
   0  24 -18     5315.08     5802.79    463.91 o 
   2  24 -18     1414.84     1513.24    367.26 o 
   4  24 -18     4781.99     4716.18    944.74 o 
  -3  25 -18      352.61      363.55    437.75 o 
  -1  25 -18      530.53      928.05    207.97 o 
   1  25 -18      405.60      573.37    235.55 o 
   3  25 -18      746.68      943.76    240.23 o 
  -2  26 -18     1995.08     2137.26    562.64 o 
   0  26 -18     3103.12     2485.83    659.10 o 
   2  26 -18     4234.86     4307.09    402.89 o 
   1  27 -18      156.16      -46.62    269.57 o 
  -9   1 -17     3121.76     3042.63    439.75 o 
  -7   1 -17     7329.64     8096.65    578.34 o 
  -5   1 -17     3971.50     3790.02    367.23 o 
  -3   1 -17     5702.22     5710.71    395.23 o 
  -1   1 -17     1464.68     1414.05    270.81 o 
   1   1 -17      177.20      118.90    136.37 o 
   3   1 -17     4476.63     4937.90    273.18 o 
   5   1 -17      970.37     1015.92    175.22 o 
   7   1 -17     4422.72     4414.67    420.44 o 
   9   1 -17     5026.61     4333.79    396.94 o 
  11   1 -17     3976.57     4059.87    405.54 o 
  -8   2 -17      258.55       67.29    241.63 o 
  -6   2 -17     2472.65     2913.29    453.82 o 
  -4   2 -17     3355.38     3268.71    323.17 o 
  -2   2 -17     5165.11     4679.34    344.03 o 
   0   2 -17     2578.90     2680.30    238.74 o 
   2   2 -17     2320.97     2374.43    204.23 o 
   4   2 -17     2450.62     2680.57    219.77 o 
   6   2 -17      269.57     -153.59    175.59 o 
   8   2 -17     1202.40     1550.40    235.17 o 
  10   2 -17     1322.71     1282.26    265.38 o 
  -9   3 -17     2609.12     1844.33    369.72 o 
  -7   3 -17     6570.10     6395.70    633.13 o 
  -5   3 -17     2873.29     2180.62    301.31 o 
  -3   3 -17     5878.66     5854.84    399.54 o 
  -1   3 -17     2214.77     2826.28    259.81 o 
   1   3 -17     2359.94     2372.24    214.95 o 
   3   3 -17     4544.26     4976.04    263.68 o 
   5   3 -17      431.83      302.99    144.01 o 
   7   3 -17     4638.64     4952.51    341.21 o 
   9   3 -17     1190.98     1361.76    241.82 o 
  11   3 -17     1251.70      514.42    358.61 o 
  -8   4 -17      616.17      861.67    301.36 o 
  -6   4 -17     3101.36     3023.77    365.18 o 
  -4   4 -17     4018.03     3883.91    352.22 o 
  -2   4 -17     4083.37     4434.33    336.91 o 
   0   4 -17     3572.03     3771.27    271.45 o 
   2   4 -17     1742.28     1950.19    182.07 o 
   4   4 -17     2545.37     2972.12    337.59 o 
   6   4 -17     4206.07     3950.55    532.96 o 
   8   4 -17     7716.08     7590.11    549.04 o 
  10   4 -17      966.68      634.84    228.53 o 
  -9   5 -17     2226.05     2630.74    478.56 o 
  -7   5 -17     4552.03     3676.72    415.27 o 
  -5   5 -17     2677.91     2112.13    308.48 o 
  -3   5 -17      714.78      769.00    473.61 o 
  -1   5 -17      692.70     1090.77    195.87 o 
   1   5 -17     1536.23     1867.40    187.47 o 
   3   5 -17      640.33      526.78    242.37 o 
   5   5 -17     1842.40     1596.83    247.32 o 
   7   5 -17       32.53       78.82    272.05 o 
   9   5 -17      884.93      716.45    214.06 o 
  -8   6 -17     1344.37     1101.88    305.13 o 
  -6   6 -17     3643.70     3485.56    385.72 o 
  -4   6 -17     2641.25     2932.70    319.87 o 
  -2   6 -17    13400.19    13749.07    570.06 o 
   0   6 -17     2593.40     3272.23    254.73 o 
   2   6 -17     6026.51     6163.10    516.89 o 
   4   6 -17     5329.45     5435.99    514.42 o 
   6   6 -17     4691.06     4112.61    289.33 o 
   8   6 -17     4956.08     4705.60    359.16 o 
  10   6 -17      577.92      294.21    204.81 o 
  -9   7 -17      311.17       67.70    269.98 o 
  -7   7 -17      488.08        7.57    290.60 o 
  -5   7 -17      111.00      171.85    435.27 o 
  -3   7 -17     1710.01     1594.17    255.99 o 
  -1   7 -17     4257.93     4258.68    396.94 o 
   1   7 -17     1293.07     1166.15    154.92 o 
   3   7 -17       61.63       17.31    222.58 o 
   5   7 -17     1080.03     1102.62    166.94 o 
   7   7 -17      210.27      204.35    162.32 o 
   9   7 -17      999.89     1058.41    238.86 o 
  -8   8 -17     2781.75     2189.32    551.51 o 
  -6   8 -17     1385.15     1124.84    403.12 o 
  -4   8 -17     1442.69     1622.82    269.16 o 
  -2   8 -17     4986.39     4671.74    348.18 o 
   0   8 -17    13045.10    13651.51    801.30 o 
   2   8 -17    15406.38    15798.50    890.34 o 
   4   8 -17    15426.32    15833.12    863.13 o 
   6   8 -17      416.42      663.10    163.66 o 
   8   8 -17     2121.83     2752.57    340.06 o 
  10   8 -17      119.43      131.96    201.03 o 
  -9   9 -17      321.06      427.86    445.17 o 
  -7   9 -17      598.10      626.81    262.64 o 
  -5   9 -17      195.75        9.87    298.01 o 
  -3   9 -17      140.07       -6.99    176.21 o 
  -1   9 -17     5799.84     5334.92    357.37 o 
   1   9 -17     2873.31     3707.26    482.26 o 
   3   9 -17     7046.35     7684.09    598.50 o 
   5   9 -17     2705.17     2814.45    417.96 o 
   7   9 -17     1285.51     1483.41    286.89 o 
   9   9 -17       41.39      194.85    195.12 o 
  -8  10 -17      437.93      433.24    284.14 o 
  -6  10 -17     4198.00     3754.28    790.17 o 
  -4  10 -17     1310.57     1141.60    443.93 o 
  -2  10 -17     4669.78     4066.60    343.33 o 
   0  10 -17     1045.14     1271.64    197.97 o 
   2  10 -17     7715.66     6321.38    630.65 o 
   4  10 -17     6016.84     5302.44    573.77 o 
   6  10 -17      529.97      498.34    159.05 o 
   8  10 -17     1442.13     1502.90    246.99 o 
  10  10 -17      426.23      436.37    259.68 o 
  -7  11 -17      767.73      744.05    279.66 o 
  -5  11 -17      961.30     1594.24    294.38 o 
  -3  11 -17     1388.54     1432.04    256.11 o 
  -1  11 -17     5649.74     5403.73    419.20 o 
   1  11 -17    10651.77    10053.37    741.95 o 
   3  11 -17    11274.34    12266.84    783.99 o 
   5  11 -17     1995.42     1607.55    393.23 o 
   7  11 -17     2605.31     3028.28    280.41 o 
   9  11 -17      342.45       10.13    195.50 o 
  -8  12 -17     1022.81     1139.46    650.44 o 
  -6  12 -17      320.90      379.68    483.50 o 
  -4  12 -17       72.33      -70.02    193.27 o 
  -2  12 -17     3092.42     3326.41    314.87 o 
   0  12 -17     2924.47     2834.39    317.80 o 
   2  12 -17     1149.26      737.00    319.04 o 
   4  12 -17      932.91      586.14    321.51 o 
   6  12 -17      808.85      991.14    182.39 o 
   8  12 -17      347.89      567.94    202.52 o 
  10  12 -17      420.09      281.17    278.23 o 
  -7  13 -17     3271.57     3234.70    583.66 o 
  -5  13 -17     1260.24     1532.71    294.69 o 
  -3  13 -17     1842.49     1328.80    383.34 o 
  -1  13 -17     8993.71     9544.35    449.83 o 
   1  13 -17     4536.88     4595.80    278.38 o 
   3  13 -17    11478.02    10965.96    781.52 o 
   5  13 -17      514.45       -9.89    279.47 o 
   7  13 -17     4409.64     4911.10    355.03 o 
   9  13 -17     3430.09     3568.02    353.51 o 
  -8  14 -17     2540.18     1968.09    377.91 o 
  -6  14 -17      494.31      413.79    257.37 o 
  -4  14 -17      250.49      -33.40    273.28 o 
  -2  14 -17     4410.72     4668.58    415.49 o 
   0  14 -17     1416.00     1348.62    419.20 o 
   2  14 -17      632.84      262.15    316.56 o 
   4  14 -17     1037.82      467.43    343.77 o 
   6  14 -17      771.11      869.88    619.52 o 
   8  14 -17      308.39      208.10    190.73 o 
  -7  15 -17     4130.26     3810.93    451.69 o 
  -5  15 -17     4943.06     4639.76    442.29 o 
  -3  15 -17     2745.65     2587.29    436.51 o 
  -1  15 -17     2712.73     3236.32    370.97 o 
   1  15 -17      442.66       61.43    139.58 o 
   3  15 -17     3713.88     3892.74    553.99 o 
   5  15 -17      267.84      170.65    326.46 o 
   7  15 -17     5576.02     5237.16    378.19 o 
   9  15 -17     1704.22     1362.84    270.94 o 
  -6  16 -17     3288.53     2683.37    573.77 o 
  -4  16 -17     1657.30     2037.77    871.79 o 
  -2  16 -17     3169.13     2892.02    321.45 o 
   0  16 -17     3310.57     3251.89    297.74 o 
   2  16 -17     1613.24     1204.43    403.12 o 
   4  16 -17      549.97      529.25    361.08 o 
   6  16 -17      816.02     1024.95    332.64 o 
   8  16 -17     2059.48     2092.61    283.77 o 
  -7  17 -17     2067.10     1264.53    344.06 o 
  -5  17 -17     1891.83     1835.00    330.77 o 
  -3  17 -17     4159.13     3820.04    576.24 o 
  -1  17 -17     3215.89     3394.71    351.19 o 
   1  17 -17      539.46      447.74    164.26 o 
   3  17 -17     2090.28     1654.54    430.33 o 
   5  17 -17      444.01      573.80    164.13 o 
   7  17 -17     2140.51     2647.29    291.42 o 
   9  17 -17      598.29      598.50    430.33 o 
  -6  18 -17     4104.78     3450.81    437.63 o 
  -4  18 -17     5714.29     5650.68    490.71 o 
  -2  18 -17     3922.31     3709.41    442.69 o 
   0  18 -17     1608.26     1726.99    333.88 o 
   2  18 -17      141.59       95.40    106.36 o 
   4  18 -17     1373.72     1668.47    299.25 o 
   6  18 -17      846.99     1159.41    222.08 o 
   8  18 -17     3554.19     3460.88    349.06 o 
  -7  19 -17      667.28      835.93    514.42 o 
  -5  19 -17      413.62      481.34    257.58 o 
  -3  19 -17     2255.78     1643.16    308.42 o 
  -1  19 -17      924.31      605.26    278.23 o 
   1  19 -17       86.51      284.74    163.47 o 
   3  19 -17      666.76      974.87    178.41 o 
   5  19 -17      248.29      351.04    170.45 o 
   7  19 -17      479.09      608.89    215.62 o 
  -6  20 -17     5837.59     5026.40    516.81 o 
  -4  20 -17     5606.70     5550.25    481.09 o 
  -2  20 -17     4491.64     4663.48    427.86 o 
   0  20 -17     1259.17      896.34    385.81 o 
   2  20 -17     1002.23     1261.84    214.43 o 
   4  20 -17     1008.10      882.35    195.25 o 
   6  20 -17     1935.37     1963.72    271.43 o 
   8  20 -17     1987.63     1575.40    531.73 o 
  -5  21 -17      558.74      528.63    274.52 o 
  -3  21 -17     2545.37     2180.41    330.88 o 
  -1  21 -17      862.43      863.93    233.17 o 
   1  21 -17      199.72      341.06    177.95 o 
   3  21 -17       85.10      162.50    169.35 o 
   5  21 -17      970.14      949.63    220.10 o 
   7  21 -17       86.09      183.40    212.20 o 
  -4  22 -17      513.40      362.77    249.57 o 
  -2  22 -17     3557.70     3336.28    448.88 o 
   0  22 -17     1256.20     1035.65    182.36 o 
   2  22 -17     2446.94     2858.37    326.46 o 
   4  22 -17     1632.92     1770.04    337.59 o 
   6  22 -17     1031.02     1187.87    351.19 o 
  -5  23 -17      649.20      151.13    255.97 o 
  -3  23 -17     3366.05     3531.76    405.72 o 
  -1  23 -17      609.07     1247.48    304.20 o 
   1  23 -17     2068.78     1812.46    273.73 o 
   3  23 -17     1067.05     1094.29    227.00 o 
   5  23 -17     2876.40     3450.54    662.81 o 
  -4  24 -17      116.35      111.35    317.80 o 
  -2  24 -17      672.39      820.21    260.12 o 
   0  24 -17      180.88      543.41    321.51 o 
   2  24 -17      345.09      723.02    447.64 o 
   4  24 -17     1183.96     2126.99    287.51 o 
   6  24 -17      274.16      195.04    226.23 o 
  -3  25 -17     2421.73     2020.42    346.79 o 
  -1  25 -17     1758.94     1864.42    399.41 o 
   1  25 -17     2847.07     2906.37    345.30 o 
   3  25 -17     4581.95     5375.02    427.17 o 
   5  25 -17     2839.44     2430.29    329.60 o 
  -2  26 -17      212.22      332.90    185.91 o 
   0  26 -17       33.68       -2.85    301.72 o 
   2  26 -17      229.69      -71.77    204.80 o 
   4  26 -17       94.12      439.96    237.63 o 
  -1  27 -17     3374.95     3649.06    412.40 o 
   1  27 -17     3308.52     3130.13    373.32 o 
   3  27 -17     2345.77     3127.28    613.34 o 
   0  28 -17     1068.21      406.16    259.61 o 
   2  28 -17      349.86      252.76    489.68 o 
  -8   0 -16     2010.87     1602.60    457.53 o 
  -6   0 -16    17111.41    14594.07    959.58 o 
  -4   0 -16     9812.35     9516.69    670.22 o 
  -2   0 -16    26206.95    25018.41   1105.50 o 
   0   0 -16    11859.76    12494.37    643.02 o 
   2   0 -16     1243.60     1340.45    227.53 o 
   4   0 -16     3747.53     4140.06    373.45 o 
   6   0 -16     6111.70     5717.93    467.43 o 
   8   0 -16     2765.47     2675.95    410.54 o 
  10   0 -16     6742.59     6190.30    655.39 o 
  -9   1 -16      137.36       28.08    257.05 o 
  -7   1 -16      643.24      467.62    314.09 o 
  -5   1 -16     1781.71     1857.18    284.99 o 
  -3   1 -16      327.36      605.95    302.96 o 
  -1   1 -16     4049.73     4161.06    291.80 o 
   1   1 -16       46.01       45.09    119.32 o 
   3   1 -16      830.97     1101.65    153.87 o 
   5   1 -16      414.88      567.35    157.39 o 
   7   1 -16      658.65      483.56    180.49 o 
   9   1 -16     1137.63     1121.03    242.40 o 
  11   1 -16     1061.99     1187.49    530.49 o 
  -8   2 -16     3797.48     3673.87    458.77 o 
  -6   2 -16    13578.73    12755.24    650.44 o 
  -4   2 -16     3952.31     4213.38    453.82 o 
  -2   2 -16    15494.71    14405.90    550.33 o 
   0   2 -16     3875.58     4323.07    274.30 o 
   2   2 -16     1221.55     1180.75    153.89 o 
   4   2 -16     2095.88     2277.55    202.11 o 
   6   2 -16      471.73      462.08    160.36 o 
   8   2 -16     7996.97     8231.35    433.41 o 
  10   2 -16     1902.83     2237.21    298.80 o 
  -9   3 -16      430.30      673.50    300.55 o 
  -7   3 -16      817.67      667.31    252.75 o 
  -5   3 -16     4687.51     3831.90    364.62 o 
  -3   3 -16     7294.30     7593.18   1030.07 o 
  -1   3 -16     9760.16    10238.84    421.09 o 
   1   3 -16     1033.77      945.30    156.88 o 
   3   3 -16      777.56      696.18    180.54 o 
   5   3 -16      272.43      338.58    141.36 o 
   7   3 -16     1872.50     1703.53    258.44 o 
   9   3 -16     2813.88     3114.73    317.11 o 
  11   3 -16     1227.88      868.34    257.00 o 
  -8   4 -16     1910.17     1742.23    334.61 o 
  -6   4 -16     9837.07     9613.95    547.07 o 
  -4   4 -16     4425.84     3360.72    331.92 o 
  -2   4 -16    12420.40    11625.93    493.98 o 
   0   4 -16      885.40      905.49    162.59 o 
   2   4 -16     5444.95     5161.67    197.47 o 
   4   4 -16      647.72      623.32    138.07 o 
   6   4 -16      449.20      499.14    161.94 o 
   8   4 -16     4303.45     4396.05    363.55 o 
  10   4 -16      987.23      803.52    236.14 o 
  -9   5 -16      644.43     1073.37    388.28 o 
  -7   5 -16     3637.96     2727.10    376.96 o 
  -5   5 -16     5217.55     4730.12    401.21 o 
  -3   5 -16    15611.54    15212.55    597.16 o 
  -1   5 -16    14132.66    13372.95    720.92 o 
   1   5 -16     4587.32     4264.94    193.46 o 
   3   5 -16     9040.04     8863.78    578.72 o 
   5   5 -16     1860.77     1938.55    194.07 o 
   7   5 -16     5227.47     5440.47    347.03 o 
   9   5 -16     1141.75     1416.69    420.44 o 
  11   5 -16      907.86      783.22    420.44 o 
  -8   6 -16      603.25      442.52    262.25 o 
  -6   6 -16     1860.61     1408.95    276.37 o 
  -4   6 -16      249.14      400.66    194.00 o 
  -2   6 -16     1260.42     1562.82    222.68 o 
   0   6 -16     6001.11     6119.75    437.75 o 
   2   6 -16     3922.83     3267.04    415.49 o 
   4   6 -16      315.62      430.33    252.26 o 
   6   6 -16      191.24      197.43    145.48 o 
   8   6 -16      360.69      316.51    185.49 o 
  10   6 -16      259.51      170.68    205.99 o 
  -9   7 -16     4431.85     3076.51    801.30 o 
  -7   7 -16     4661.50     4823.30    460.48 o 
  -5   7 -16     6686.78     7045.39    488.53 o 
  -3   7 -16      830.73     1083.09    219.61 o 
  -1   7 -16    14384.45    14122.03    521.62 o 
   1   7 -16     4133.13     4201.89    469.90 o 
   3   7 -16    21729.21    22441.39   1021.41 o 
   5   7 -16    10702.28    10665.87    586.14 o 
   7   7 -16     1880.64     1979.68    268.34 o 
   9   7 -16     1767.14     1550.16    261.93 o 
  11   7 -16      868.30      613.63    267.10 o 
  -8   8 -16      294.62      421.62    267.29 o 
  -6   8 -16      130.15     -131.37    201.71 o 
  -4   8 -16     3136.98     3438.19    337.58 o 
  -2   8 -16      680.80      372.41    173.94 o 
   0   8 -16     4338.86     4405.48    311.62 o 
   2   8 -16     1188.02     1914.22    351.19 o 
   4   8 -16     5746.71     4792.97    521.84 o 
   6   8 -16     2012.50     1959.23    214.45 o 
   8   8 -16      608.97      247.92    182.91 o 
  10   8 -16      127.75      -50.08    259.68 o 
  -9   9 -16     1103.76      929.85    332.14 o 
  -7   9 -16     2340.65     2240.86    350.08 o 
  -5   9 -16      501.53      622.67    230.60 o 
  -3   9 -16     1263.99     1619.19    401.89 o 
  -1   9 -16    13228.60    12490.97    499.58 o 
   1   9 -16     5649.83     5596.75    566.35 o 
   3   9 -16    26703.66    25411.65   1204.43 o 
   5   9 -16     8644.23     8694.57    414.25 o 
   7   9 -16     4305.38     4275.39    320.30 o 
   9   9 -16       10.89      -28.44    244.84 o 
  -8  10 -16     2217.28     2425.12    704.85 o 
  -6  10 -16     1027.71     1051.61    265.85 o 
  -4  10 -16     2425.72     2591.25    314.78 o 
  -2  10 -16      371.62      461.07    184.00 o 
   0  10 -16     3387.47     3737.53    263.51 o 
   2  10 -16     5188.35     4701.46    524.31 o 
   4  10 -16     6357.84     5668.47    576.24 o 
   6  10 -16     2208.78     2490.11    314.09 o 
   8  10 -16      327.32      514.14    199.66 o 
  10  10 -16      367.43      161.66    237.42 o 
  -9  11 -16      410.47      -80.24    266.72 o 
  -7  11 -16     1220.44      885.77    335.11 o 
  -5  11 -16     1677.80     1686.10    299.49 o 
  -3  11 -16      274.05      320.84    199.49 o 
  -1  11 -16     6070.81     5517.23    354.08 o 
   1  11 -16     2446.80     2082.39    408.07 o 
   3  11 -16     7164.52     8230.65    650.44 o 
   5  11 -16     1746.97     1899.38    403.12 o 
   7  11 -16     5355.74     4642.69    519.36 o 
   9  11 -16     1733.44     1564.74    265.75 o 
  -8  12 -16     4693.47     3573.71    660.33 o 
  -6  12 -16     1427.81     1530.78    308.06 o 
  -4  12 -16     1504.80     1776.31    634.36 o 
  -2  12 -16     2698.08     2907.11    295.88 o 
   0  12 -16    12422.81    11894.03    556.46 o 
   2  12 -16    14926.83    15917.21    932.38 o 
   4  12 -16    12484.39    11727.69    786.46 o 
   6  12 -16     5931.83     6109.12    378.39 o 
   8  12 -16     2917.10     2994.24    384.58 o 
  10  12 -16      619.93      490.19    305.43 o 
  -7  13 -16      690.82     1050.50    299.45 o 
  -5  13 -16     1622.81     1671.04    487.21 o 
  -3  13 -16      120.34      129.65    252.26 o 
  -1  13 -16     3958.91     4236.17    321.93 o 
   1  13 -16     1438.47     1318.94    170.40 o 
   3  13 -16     1245.38     1083.24    353.66 o 
   5  13 -16     1447.79     1565.51    398.18 o 
   7  13 -16     1672.13     1266.64    235.14 o 
   9  13 -16      833.31      489.93    227.12 o 
  -8  14 -16     1647.10     2021.14    677.64 o 
  -6  14 -16     2433.63     2466.93    355.71 o 
  -4  14 -16     2306.74     2384.18    335.11 o 
  -2  14 -16     5619.82     5651.64    539.15 o 
   0  14 -16     4351.91     4456.15    307.81 o 
   2  14 -16     7972.95     8532.38    694.96 o 
   4  14 -16     3815.79     3415.42    507.00 o 
   6  14 -16     3054.69     3255.77    273.39 o 
   8  14 -16     3418.24     3275.30    356.13 o 
  10  14 -16     1720.57     2099.53    318.90 o 
  -7  15 -16     2102.69     1775.56    354.37 o 
  -5  15 -16     2192.22     1923.59    330.07 o 
  -3  15 -16      956.71      994.97    438.98 o 
  -1  15 -16     5241.89     5535.74    712.27 o 
   1  15 -16     5924.10     5595.34    322.91 o 
   3  15 -16      592.49      420.44    316.56 o 
   5  15 -16     1746.84     2096.16    526.78 o 
   7  15 -16     1053.50     1143.21    218.96 o 
   9  15 -16      770.61     1089.05    257.99 o 
  -8  16 -16     1053.66     1053.45    333.10 o 
  -6  16 -16     3706.83     3116.34    764.20 o 
  -4  16 -16     3577.37     3385.62    365.39 o 
  -2  16 -16     9863.61     9892.63    572.53 o 
   0  16 -16     4022.73     4006.04    311.50 o 
   2  16 -16     4550.07     4639.63    586.14 o 
   4  16 -16     2607.25     2275.30    472.37 o 
   6  16 -16      689.98      853.50    189.03 o 
   8  16 -16     2110.31     2075.08    281.81 o 
  -7  17 -16     1944.96     2394.86    490.92 o 
  -5  17 -16     4537.15     4736.72    451.71 o 
  -3  17 -16     5950.16     6362.54    473.56 o 
  -1  17 -16     5360.84     5542.08    378.37 o 
   1  17 -16     2270.30     2368.17    238.84 o 
   3  17 -16     2093.01     1145.07    398.18 o 
   5  17 -16      188.36      222.28    155.41 o 
   7  17 -16     1311.33     1664.08    269.57 o 
   9  17 -16     1274.89     1272.80    403.12 o 
  -6  18 -16     4315.10     3962.10    690.01 o 
  -4  18 -16      535.87      316.62    445.17 o 
  -2  18 -16     7527.96     8269.18    488.45 o 
   0  18 -16      946.98     1108.85    219.84 o 
   2  18 -16     1025.95      846.02    175.82 o 
   4  18 -16      194.94      354.23    153.28 o 
   6  18 -16      261.63      377.28    186.84 o 
   8  18 -16      411.34      525.69    226.90 o 
  -7  19 -16     2658.28     2138.09    381.76 o 
  -5  19 -16     5302.41     5063.20    960.82 o 
  -3  19 -16     4263.90     4485.56    412.89 o 
  -1  19 -16     2335.51     2257.57    356.13 o 
   1  19 -16     1118.95     1488.01    220.10 o 
   3  19 -16     1247.03     1390.81    197.89 o 
   5  19 -16     1211.25     1423.82    541.62 o 
   7  19 -16     1175.46      922.60    235.90 o 
  -6  20 -16     1138.06      700.06    278.57 o 
  -4  20 -16      349.28      350.86    239.69 o 
  -2  20 -16     1889.66     1729.91    540.38 o 
   0  20 -16      212.64      -37.59    171.53 o 
   2  20 -16      994.27     1118.42    198.54 o 
   4  20 -16     1013.25      853.33    298.01 o 
   6  20 -16      616.06      768.10    209.82 o 
   8  20 -16     1729.60     2247.92    313.85 o 
  -5  21 -16     3981.13     2855.12    693.72 o 
  -3  21 -16     5106.09     5911.33    470.61 o 
  -1  21 -16     3622.14     3427.62    711.03 o 
   1  21 -16     2317.01     2533.93    295.54 o 
   3  21 -16     2602.99     2485.58    272.17 o 
   5  21 -16      392.79      604.56    201.64 o 
   7  21 -16     3573.88     3493.62    519.36 o 
  -6  22 -16      261.20      171.93    268.66 o 
  -4  22 -16     2918.35     2829.77    378.22 o 
  -2  22 -16      874.90      920.41    246.73 o 
   0  22 -16     2027.38     2467.11    338.42 o 
   2  22 -16     1443.07     1480.72    510.71 o 
   4  22 -16      239.03      511.47    194.21 o 
   6  22 -16      149.47       57.83    425.38 o 
  -5  23 -16     2088.58     2224.44    366.71 o 
  -3  23 -16     1519.79     1224.81    293.45 o 
  -1  23 -16     1351.03     1346.08    276.15 o 
   1  23 -16     1602.02     1729.32    415.49 o 
   3  23 -16     2120.21     2434.44    320.27 o 
   5  23 -16      799.75      840.02    466.19 o 
   7  23 -16     1750.10     1785.42    367.26 o 
  -4  24 -16      777.63      591.08    322.75 o 
  -2  24 -16     1094.10      983.90    273.28 o 
   0  24 -16     4511.35     4599.24    407.46 o 
   2  24 -16     3180.80     3682.47    345.83 o 
   4  24 -16     3066.94     3325.41    339.32 o 
   6  24 -16     1643.04     1679.02    287.99 o 
  -5  25 -16     1007.21     1337.98    551.51 o 
  -3  25 -16      204.93      189.70    241.15 o 
  -1  25 -16      771.76     1070.69    262.61 o 
   1  25 -16      915.16      562.56    291.83 o 
   3  25 -16     1443.38     1852.48    286.63 o 
   5  25 -16      404.55       43.88    213.11 o 
  -4  26 -16      630.26      370.49    208.58 o 
  -2  26 -16      877.17      847.57    279.26 o 
   0  26 -16     2187.06     1812.74    508.23 o 
   2  26 -16     2808.80     2977.22    350.04 o 
   4  26 -16     7300.37     6980.14    478.72 o 
  -3  27 -16      238.20      117.90    188.74 o 
  -1  27 -16       86.45      217.59    226.53 o 
   1  27 -16      123.36      -33.63    212.99 o 
   3  27 -16      116.45      -37.12    212.59 o 
   5  27 -16      325.46      672.70    544.09 o 
  -2  28 -16     1511.33     2180.12    363.27 o 
   0  28 -16     1305.52     1410.95    301.43 o 
   2  28 -16     4138.80     4129.99    813.67 o 
   4  28 -16     5546.67     5186.20    835.93 o 
  -1  29 -16      407.21      638.34    280.85 o 
   1  29 -16      704.08      535.77    268.50 o 
  -9   1 -15     3707.57     3719.36    450.82 o 
  -7   1 -15     1353.66     1332.61    288.15 o 
  -5   1 -15     6453.44     6653.71    434.93 o 
  -3   1 -15     8586.06     8692.17    427.51 o 
  -1   1 -15    19389.78    18300.60    604.71 o 
   1   1 -15     4048.26     4253.14    191.85 o 
   3   1 -15     6145.96     5698.03    241.31 o 
   5   1 -15      875.48      563.52    208.98 o 
   7   1 -15     5850.82     6212.72    353.87 o 
   9   1 -15     1571.94     1239.96    240.07 o 
  11   1 -15     8067.41     7218.54    521.14 o 
 -10   2 -15     1063.01     1261.05    357.37 o 
  -8   2 -15      471.82      419.83    254.68 o 
  -6   2 -15     1708.66     1884.15    299.82 o 
  -4   2 -15     2592.27     2328.61    277.14 o 
  -2   2 -15    14620.56    13916.06    526.77 o 
   0   2 -15      947.71     1084.69    126.03 o 
   2   2 -15     1801.01     2023.39    131.60 o 
   4   2 -15     1330.57     1335.48    196.62 o 
   6   2 -15     1061.46     1084.64    187.68 o 
   8   2 -15     1006.64      994.44    209.16 o 
  10   2 -15     2922.13     3501.34    355.62 o 
  -9   3 -15     1729.52     1236.96    317.37 o 
  -7   3 -15     6105.70     5942.24    481.67 o 
  -5   3 -15     7207.27     7019.91    470.42 o 
  -3   3 -15    11061.41    11261.25    489.51 o 
  -1   3 -15     6530.64     6594.64    441.46 o 
   1   3 -15     1158.79     1212.36    116.94 o 
   3   3 -15     2587.73     2653.89    142.44 o 
   5   3 -15     1505.61     1472.70    181.83 o 
   7   3 -15     3891.15     4747.02    798.83 o 
   9   3 -15     1914.03     1939.90    279.79 o 
  11   3 -15     2012.67     2067.82    312.97 o 
 -10   4 -15      388.04      278.91    322.75 o 
  -8   4 -15     2234.55     1582.36    352.42 o 
  -6   4 -15      168.58      211.28    201.75 o 
  -4   4 -15     5107.60     4758.16    558.93 o 
  -2   4 -15     4761.48     5270.96    336.98 o 
   0   4 -15     6794.20     6789.15    399.81 o 
   2   4 -15     8651.36     7389.78    507.00 o 
   4   4 -15     4582.01     4885.11    263.99 o 
   6   4 -15     2357.54     2637.18    237.67 o 
   8   4 -15     2793.68     2595.91    275.99 o 
  10   4 -15     2401.84     2067.98    305.30 o 
  -9   5 -15      841.09      553.71    649.20 o 
  -7   5 -15     4017.78     3645.29    400.43 o 
  -5   5 -15     6734.70     6586.06    454.23 o 
  -3   5 -15     4216.54     3788.66    317.97 o 
  -1   5 -15     4028.25     4408.51    484.74 o 
   1   5 -15     2953.91     3177.48    221.39 o 
   3   5 -15     2749.10     2416.27    333.88 o 
   5   5 -15      404.20      544.86    192.91 o 
   7   5 -15       24.78      112.59    505.76 o 
   9   5 -15      731.92      336.40    213.93 o 
  11   5 -15      949.97      784.33    254.68 o 
 -10   6 -15     3251.13     3848.23    714.74 o 
  -8   6 -15     1245.17     1090.83    299.03 o 
  -6   6 -15     1819.65     1496.13    283.24 o 
  -4   6 -15      808.40      556.12    206.51 o 
  -2   6 -15     2212.16     2440.14    597.27 o 
   0   6 -15     3105.03     3341.73    175.82 o 
   2   6 -15     8280.93     7575.27    556.46 o 
   4   6 -15     5639.11     7337.84    541.62 o 
   6   6 -15     6092.87     6121.67    342.23 o 
   8   6 -15     4308.73     4440.93    346.83 o 
  10   6 -15     2800.36     2644.77    328.09 o 
  -9   7 -15      148.17      384.67    275.50 o 
  -7   7 -15      414.09      482.86    263.39 o 
  -5   7 -15     1334.39     1067.15    305.43 o 
  -3   7 -15       34.86      -46.51    239.90 o 
  -1   7 -15     4823.24     5117.33    311.45 o 
   1   7 -15     4686.20     3645.43    427.86 o 
   3   7 -15     2356.62     2930.69    390.76 o 
   5   7 -15     1323.83     1589.12    338.82 o 
   7   7 -15     4440.24     4206.24    579.95 o 
   9   7 -15     1924.83     1817.40    497.10 o 
  11   7 -15       94.60      108.93    213.32 o 
 -10   8 -15     7594.44     8890.98    989.26 o 
  -8   8 -15     3790.90     4083.18    445.96 o 
  -6   8 -15     5784.81     5762.54    472.53 o 
  -4   8 -15     1654.52     2020.22    316.56 o 
  -2   8 -15      703.82      578.34    174.96 o 
   0   8 -15     1700.38     1856.50    141.85 o 
   2   8 -15    10372.97    10906.60    670.22 o 
   4   8 -15    16000.27    14880.96    845.82 o 
   6   8 -15     8899.71     9795.83    416.36 o 
   8   8 -15     5435.42     5025.46    378.86 o 
  10   8 -15     2597.13     3031.96    338.68 o 
  -9   9 -15     3117.65     3751.77    680.12 o 
  -7   9 -15     2602.63     2731.77    546.57 o 
  -5   9 -15     1913.11     2136.04    300.71 o 
  -3   9 -15     5416.48     5376.08    494.63 o 
  -1   9 -15     4298.32     4347.77    303.98 o 
   1   9 -15      880.06     1389.91    321.51 o 
   3   9 -15     4243.74     4285.97    477.32 o 
   5   9 -15     4595.02     4645.95    273.23 o 
   7   9 -15     2431.58     2082.09    243.64 o 
   9   9 -15     1224.13     1253.37    462.48 o 
  11   9 -15      761.44      608.52    249.30 o 
  -8  10 -15     1048.82      778.48    290.98 o 
  -6  10 -15     4050.52     3827.21    547.80 o 
  -4  10 -15     1207.39     1436.73    256.11 o 
  -2  10 -15     2097.94     2138.16    353.66 o 
   0  10 -15      295.95      -41.72    208.98 o 
   2  10 -15     8405.66     8200.97    625.71 o 
   4  10 -15     8025.76     7523.33    608.40 o 
   6  10 -15     5183.98     4705.90    311.50 o 
   8  10 -15     5257.86     5034.40    378.02 o 
  10  10 -15      828.48      720.11    617.05 o 
  -9  11 -15     4354.84     4164.79    719.69 o 
  -7  11 -15     4778.37     4980.06    477.41 o 
  -5  11 -15      432.27      581.74    272.05 o 
  -3  11 -15     3710.72     4267.42    354.94 o 
  -1  11 -15     1117.22     1163.91    201.57 o 
   1  11 -15     2673.54     2391.54    410.54 o 
   3  11 -15     8826.85     8626.36    662.80 o 
   5  11 -15     5426.17     5970.41    421.67 o 
   7  11 -15     9504.75    10235.72    475.28 o 
   9  11 -15     1506.00     1538.57    263.73 o 
  11  11 -15      446.99      405.60    368.50 o 
  -8  12 -15     1003.32      982.73    313.28 o 
  -6  12 -15      104.08       -4.30    498.34 o 
  -4  12 -15      477.73      636.67    218.00 o 
  -2  12 -15     1605.73     1534.44    240.02 o 
   0  12 -15    11240.84    11574.53    454.47 o 
   2  12 -15      687.90     1298.41    343.77 o 
   4  12 -15     2161.91     1679.27    400.65 o 
   6  12 -15      830.53      939.78    223.82 o 
   8  12 -15     3140.68     3111.05    309.18 o 
  10  12 -15     1242.48      767.88    247.19 o 
  -9  13 -15     1191.14     1366.75    341.86 o 
  -7  13 -15     5635.14     4417.18    725.87 o 
  -5  13 -15     5183.09     5130.46    665.28 o 
  -3  13 -15     2225.32     2194.91    284.91 o 
  -1  13 -15     7619.79     7996.99    423.46 o 
   1  13 -15     8498.00     9253.86    398.18 o 
   3  13 -15     5096.83     5891.05    625.71 o 
   5  13 -15     4431.28     4201.67    510.71 o 
   7  13 -15     5513.56     5048.50    781.52 o 
   9  13 -15      842.34      931.76    240.28 o 
  -8  14 -15     1770.73     1657.10    351.64 o 
  -6  14 -15       71.25       94.76    223.57 o 
  -4  14 -15     5365.21     5532.17    432.59 o 
  -2  14 -15     1288.14     1134.00    234.87 o 
   0  14 -15     3620.72     3515.99    294.31 o 
   2  14 -15      596.47      469.90    311.62 o 
   4  14 -15     4912.38     3776.50    534.20 o 
   6  14 -15     1661.84     1615.14    215.72 o 
   8  14 -15      184.15     -166.91    182.91 o 
  10  14 -15     1157.81      618.22    251.09 o 
  -9  15 -15      641.81      148.39    427.86 o 
  -7  15 -15     1556.22     1436.26    327.11 o 
  -5  15 -15     1623.11     1858.57    310.34 o 
  -3  15 -15     6362.35     5563.73    424.41 o 
  -1  15 -15     9652.76     9984.01    466.37 o 
   1  15 -15     5997.77     6707.52    938.56 o 
   3  15 -15    10566.87     9551.32    764.20 o 
   5  15 -15      399.95      354.32    149.95 o 
   7  15 -15     2340.40     2342.83    274.94 o 
   9  15 -15      896.58      771.58    238.36 o 
  -8  16 -15     2153.32     1902.42   1006.57 o 
  -6  16 -15      961.01      655.21    321.51 o 
  -4  16 -15     3974.61     3787.83    591.08 o 
  -2  16 -15     8257.73     8160.54    511.94 o 
   0  16 -15     5138.70     5012.33    338.55 o 
   2  16 -15     8110.56     8831.42    600.98 o 
   4  16 -15     1023.46     1287.91    424.15 o 
   6  16 -15     1142.76     1063.64    353.66 o 
   8  16 -15     1007.07      811.18    225.93 o 
  10  16 -15      257.22      393.28    495.87 o 
  -7  17 -15      905.55      568.96    281.58 o 
  -5  17 -15     2472.76     2526.96    352.79 o 
  -3  17 -15     5793.24     5233.52    435.54 o 
  -1  17 -15     8670.91     8641.13    479.79 o 
   1  17 -15     1377.42     1154.48    451.35 o 
   3  17 -15     4687.84     4796.07    294.91 o 
   5  17 -15      203.09      181.60    441.46 o 
   7  17 -15      698.30      924.95    257.21 o 
   9  17 -15      515.03      244.20    223.27 o 
  -8  18 -15     1312.90     1286.32    348.17 o 
  -6  18 -15     3837.47     3560.00    429.41 o 
  -4  18 -15     8704.14     8476.23    542.12 o 
  -2  18 -15     8033.06     7617.00    477.21 o 
   0  18 -15     5930.34     6059.22    374.51 o 
   2  18 -15     1127.32     1353.18    191.30 o 
   4  18 -15     1458.29     1527.24    208.43 o 
   6  18 -15      161.63      155.37    174.01 o 
   8  18 -15     1402.35     1623.47    273.59 o 
  -7  19 -15     1449.70     1735.32    513.18 o 
  -5  19 -15     1003.36     1245.56    292.96 o 
  -3  19 -15     2151.47     2324.55    319.78 o 
  -1  19 -15     1903.73     2105.79    272.65 o 
   1  19 -15      413.33      773.98    193.76 o 
   3  19 -15      118.82     -133.37    133.37 o 
   5  19 -15       13.17      211.32    450.11 o 
   7  19 -15     2094.09     1872.49    286.37 o 
   9  19 -15      265.95      440.66    241.10 o 
  -6  20 -15     6960.94     6383.58    555.93 o 
  -4  20 -15     4954.77     5134.65    453.94 o 
  -2  20 -15    12542.20    12970.03   1185.88 o 
   0  20 -15     1679.25     1683.72    275.76 o 
   2  20 -15     1814.18     2167.53    280.70 o 
   4  20 -15      647.56     1449.10    248.55 o 
   6  20 -15     1447.17     1395.71    289.36 o 
   8  20 -15     2070.07     2292.15    319.30 o 
  -7  21 -15      370.53      206.54    280.46 o 
  -5  21 -15      810.44      923.63    429.09 o 
  -3  21 -15       11.18     -129.02    208.98 o 
  -1  21 -15      676.62      362.21    206.34 o 
   1  21 -15     1823.38     2077.80    263.66 o 
   3  21 -15       34.23     -133.60    146.81 o 
   5  21 -15      242.58      208.17    175.08 o 
   7  21 -15      756.25     1050.66    247.18 o 
  -6  22 -15     2950.11     2803.10    408.11 o 
  -4  22 -15     4112.60     3672.58    410.02 o 
  -2  22 -15     4444.80     4338.40    656.62 o 
   0  22 -15     1124.60      932.93    176.11 o 
   2  22 -15     1376.61     1893.27    260.64 o 
   4  22 -15     1303.52     1351.85    234.72 o 
   6  22 -15      279.15      423.81    268.34 o 
   8  22 -15     3259.41     3009.04    366.85 o 
  -5  23 -15     1495.73     1843.01    767.91 o 
  -3  23 -15     1134.16      803.26    291.83 o 
  -1  23 -15      483.33      395.56    173.03 o 
   1  23 -15     1356.26     1902.85    272.87 o 
   3  23 -15     1679.76     1940.23    384.58 o 
   5  23 -15     1178.03     1083.89    515.65 o 
   7  23 -15     2385.26     1836.56    308.34 o 
  -6  24 -15     3051.81     3055.32    427.83 o 
  -4  24 -15      262.21      -65.81    224.51 o 
  -2  24 -15     2071.50     2214.27    419.31 o 
   0  24 -15      596.59      622.49    295.54 o 
   2  24 -15     5024.31     5687.45    427.77 o 
   4  24 -15     2517.67     2865.35    322.97 o 
   6  24 -15     1723.08     1904.06    461.24 o 
  -5  25 -15     1212.33      986.97    318.71 o 
  -3  25 -15     1034.54     1297.36    231.35 o 
  -1  25 -15     1896.40     1562.94    295.83 o 
   1  25 -15     2754.21     3260.81    355.49 o 
   3  25 -15     5402.81     4736.41    412.98 o 
   5  25 -15     5523.25     5500.96    772.86 o 
   7  25 -15     3628.54     4765.77    803.77 o 
  -4  26 -15      150.94     -151.63    186.36 o 
  -2  26 -15      358.85      387.33    283.18 o 
   0  26 -15      304.48      161.08    214.56 o 
   2  26 -15     2290.79     2453.32    463.72 o 
   4  26 -15      258.44      111.29    227.80 o 
   6  26 -15      484.59      208.13    240.52 o 
  -3  27 -15     1235.44      996.72    311.26 o 
  -1  27 -15     1050.91     1141.31    280.91 o 
   1  27 -15     1844.21     1633.82    307.45 o 
   3  27 -15     6402.65     7019.08    807.48 o 
   5  27 -15     6147.56     6454.76    582.43 o 
  -2  28 -15        2.63     -134.06    289.36 o 
   0  28 -15      739.13      649.45    254.15 o 
   2  28 -15      648.20      727.35    254.82 o 
   4  28 -15     3166.13     3763.40    404.75 o 
  -3  29 -15      780.69      368.50    489.68 o 
  -1  29 -15      463.44      343.89    254.48 o 
   1  29 -15     1278.07     1176.96    301.95 o 
   3  29 -15     4536.05     4825.40    455.98 o 
   0  30 -15     1619.71     1902.01    342.84 o 
   2  30 -15      621.99      552.75    263.95 o 
 -10   0 -14     5830.72     4622.32    712.27 o 
  -8   0 -14     1079.71      600.98    370.97 o 
  -6   0 -14    12512.57    11942.86    806.25 o 
  -4   0 -14     6960.06     6430.20    546.57 o 
  -2   0 -14    53612.74    54597.32   1990.89 o 
   0   0 -14     4272.35     4368.46    746.89 o 
   2   0 -14    14896.28    15396.51    660.33 o 
   4   0 -14     1137.54     1377.55    225.06 o 
   6   0 -14     1534.17     1553.14    289.36 o 
   8   0 -14     2221.11     2146.70    370.97 o 
  10   0 -14     2347.17     1953.79    425.38 o 
  12   0 -14     4573.87     3949.63    600.98 o 
  -9   1 -14      778.02      609.20    311.62 o 
  -7   1 -14     1214.23      981.35    264.42 o 
  -5   1 -14     1401.00     1431.10    250.08 o 
  -3   1 -14     3483.68     3838.96    299.04 o 
  -1   1 -14     2933.25     2959.88    234.26 o 
   1   1 -14     1511.87     1531.62    109.53 o 
   3   1 -14     1630.30     1790.49    112.58 o 
   5   1 -14     1461.96     1620.48    187.02 o 
   7   1 -14     1298.52     1203.37    315.33 o 
   9   1 -14      749.89      865.91    215.93 o 
  11   1 -14     1016.03     1094.04    286.89 o 
 -10   2 -14      605.97      801.77    304.23 o 
  -8   2 -14     3262.06     3474.41    404.50 o 
  -6   2 -14     3065.35     3045.31    338.36 o 
  -4   2 -14     8745.29     8705.15    438.00 o 
  -2   2 -14    18664.04    18201.97    615.09 o 
   0   2 -14     9606.82    10076.52    303.50 o 
   2   2 -14    21025.32    21457.46    423.90 o 
   4   2 -14     3105.56     3355.26    175.23 o 
   6   2 -14      264.73      422.80    320.27 o 
   8   2 -14      735.60      932.76    203.51 o 
  10   2 -14      144.29      351.80    576.24 o 
  12   2 -14     3263.57     3687.47    581.19 o 
  -9   3 -14      163.76      253.77    255.44 o 
  -7   3 -14      977.72      946.26    263.08 o 
  -5   3 -14     1056.15      668.74    251.03 o 
  -3   3 -14     4351.91     4457.12    324.11 o 
  -1   3 -14     9260.96     9778.00    384.53 o 
   1   3 -14     4204.33     4533.27    227.92 o 
   3   3 -14    10658.27    10212.72    277.43 o 
   5   3 -14       83.83      102.30    124.11 o 
   7   3 -14      731.42      622.11    252.26 o 
   9   3 -14     1051.08     1105.57    235.21 o 
  11   3 -14     1455.63     1565.95    440.22 o 
 -10   4 -14     2107.32     2007.33    395.75 o 
  -8   4 -14     1818.78     1163.67    405.60 o 
  -6   4 -14     8656.46     8337.56    499.57 o 
  -4   4 -14      452.42      405.60    322.75 o 
  -2   4 -14     4838.31     5279.14    321.45 o 
   0   4 -14     2113.44     2270.96    143.41 o 
   2   4 -14     6563.89     6232.35    442.69 o 
   4   4 -14     1943.59     1928.11    129.33 o 
   6   4 -14     6559.23     6738.02    346.49 o 
   8   4 -14     1452.94     1770.26    251.68 o 
  10   4 -14       41.79      464.49    225.33 o 
  -9   5 -14      704.21      743.04    286.78 o 
  -7   5 -14     8199.57     7126.27    617.05 o 
  -5   5 -14     4977.75     4520.35    375.94 o 
  -3   5 -14     5533.71     5546.56    362.73 o 
  -1   5 -14     7353.84     6834.71    259.03 o 
   1   5 -14     1445.14     1350.34    274.52 o 
   3   5 -14     6624.86     6848.16    479.79 o 
   5   5 -14      109.72       25.51    170.65 o 
   7   5 -14    11466.03    11335.93    749.37 o 
   9   5 -14     1225.74     1243.57    239.65 o 
  11   5 -14     2506.84     2394.97    339.97 o 
 -10   6 -14      412.84      556.38    310.23 o 
  -8   6 -14      660.24      617.02    262.98 o 
  -6   6 -14      465.01      460.06    219.43 o 
  -4   6 -14       55.79      176.94    173.41 o 
  -2   6 -14       74.31      287.98    147.37 o 
   0   6 -14      624.64      795.75    156.66 o 
   2   6 -14     1278.84     1182.17    267.10 o 
   4   6 -14     5172.16     5554.70    464.95 o 
   6   6 -14     6309.94     6205.14    333.36 o 
   8   6 -14      759.43     1075.06    241.13 o 
  10   6 -14      333.92      401.40    221.55 o 
  -9   7 -14     2948.35     2553.81    469.90 o 
  -7   7 -14     8372.89     7800.32    791.41 o 
  -5   7 -14     6338.86     5923.47    477.32 o 
  -3   7 -14     1142.41     1328.97    218.00 o 
  -1   7 -14     3419.68     3459.55    195.24 o 
   1   7 -14     1601.42     1852.39    319.04 o 
   3   7 -14    11997.58    11010.48    665.28 o 
   5   7 -14    10019.23    10370.87    391.53 o 
   7   7 -14     6368.50     5969.86    498.34 o 
   9   7 -14     6157.74     6277.34    457.53 o 
  11   7 -14     1932.31     1578.61    467.43 o 
 -10   8 -14     1715.26      968.60    334.72 o 
  -8   8 -14     1512.88     1451.21    317.86 o 
  -6   8 -14     1532.31     1382.51    275.40 o 
  -4   8 -14      241.69      289.63    188.26 o 
  -2   8 -14      521.71      611.38    176.74 o 
   0   8 -14     4727.04     4792.41    287.83 o 
   2   8 -14     2077.35     2013.15    341.30 o 
   4   8 -14     1580.85     1273.67    309.14 o 
   6   8 -14      738.93      732.71    168.53 o 
   8   8 -14     2245.79     2326.26    523.07 o 
  10   8 -14      309.28      252.64    216.21 o 
  -9   9 -14     2355.52     1841.23    361.93 o 
  -7   9 -14     9880.12     9388.09    892.81 o 
  -5   9 -14     2402.64     2396.86    318.72 o 
  -3   9 -14    10457.00    10009.60    485.92 o 
  -1   9 -14     5123.76     4940.69    303.51 o 
   1   9 -14      586.36      -27.20    222.58 o 
   3   9 -14    19343.99    19127.36    952.16 o 
   5   9 -14     8570.26     8103.14    350.91 o 
   7   9 -14    13258.06    13016.11   1412.17 o 
   9   9 -14     5154.89     4484.19    380.88 o 
  11   9 -14     1641.36     1930.71    313.95 o 
 -10  10 -14     3460.17     2858.11    868.08 o 
  -8  10 -14     2857.89     2793.55    563.88 o 
  -6  10 -14     4555.61     4561.77    419.97 o 
  -4  10 -14      604.94      542.41    204.04 o 
  -2  10 -14     8794.20     8784.30    423.29 o 
   0  10 -14     1428.40     1261.43    124.72 o 
   2  10 -14     4694.67     4805.34    507.00 o 
   4  10 -14     7222.40     8060.01    603.45 o 
   6  10 -14     1721.54     1490.07    209.01 o 
   8  10 -14     6178.72     5683.16    389.81 o 
  10  10 -14     2846.46     2387.97    331.92 o 
  -9  11 -14      301.22      218.22    298.01 o 
  -7  11 -14     3417.54     3453.02    549.04 o 
  -5  11 -14     3122.46     2564.16    458.77 o 
  -3  11 -14      613.96      466.91    197.88 o 
  -1  11 -14     1921.10     1933.31    249.79 o 
   1  11 -14     6589.62     6027.07    586.14 o 
   3  11 -14     3045.26     3301.66    460.01 o 
   5  11 -14     3394.65     3440.57    246.03 o 
   7  11 -14     2210.79     2483.44    401.89 o 
   9  11 -14      259.79      385.28    214.30 o 
  11  11 -14     1571.84     1023.26    282.73 o 
  -8  12 -14     2004.64     1975.94    359.99 o 
  -6  12 -14     8917.03     8379.56    547.16 o 
  -4  12 -14     5262.61     4547.28    456.30 o 
  -2  12 -14     7261.79     7385.92    534.20 o 
   0  12 -14     3848.78     3837.10    270.61 o 
   2  12 -14      676.48      605.92    291.83 o 
   4  12 -14     3889.76     4555.55    524.31 o 
   6  12 -14     5299.22     5702.30    338.31 o 
   8  12 -14     5313.16     4560.85    373.77 o 
  10  12 -14      879.59      817.49    363.55 o 
  -9  13 -14      129.51       44.73    271.90 o 
  -7  13 -14     1254.34      726.22    571.30 o 
  -5  13 -14      159.01       37.63    203.23 o 
  -3  13 -14     2482.95     2481.85    292.23 o 
  -1  13 -14      747.82      686.71    217.64 o 
   1  13 -14     2386.83     2265.41    432.80 o 
   3  13 -14     2026.77     1783.14    393.23 o 
   5  13 -14      325.88      162.21    279.47 o 
   7  13 -14      183.69       96.81    178.89 o 
   9  13 -14      450.70      171.29    193.97 o 
  -8  14 -14     1320.75     1159.12    321.26 o 
  -6  14 -14     6604.92     6203.09    508.63 o 
  -4  14 -14     2603.43     2467.51    317.03 o 
  -2  14 -14     8440.55     8181.78    556.46 o 
   0  14 -14     4224.18     3739.55    282.69 o 
   2  14 -14     2073.21     2324.76    422.91 o 
   4  14 -14     3655.96     3395.64    502.05 o 
   6  14 -14     3619.64     4050.15    306.96 o 
   8  14 -14     2880.86     2735.47    346.24 o 
  10  14 -14      564.37      314.44    237.08 o 
  -9  15 -14     1473.26     1087.79    342.67 o 
  -7  15 -14      458.65      119.54    235.60 o 
  -5  15 -14     4074.52     3942.77    394.14 o 
  -3  15 -14      486.74      475.04    337.59 o 
  -1  15 -14     6450.99     6271.96    381.52 o 
   1  15 -14      266.53      280.33    140.41 o 
   3  15 -14     7061.03     6647.83    692.48 o 
   5  15 -14      981.58     1222.47    182.29 o 
   7  15 -14       66.47       39.77    215.16 o 
   9  15 -14       53.40       48.41    213.93 o 
  -8  16 -14      756.40      350.28    272.09 o 
  -6  16 -14     4770.97     4634.03    622.00 o 
  -4  16 -14      617.74      304.66    209.31 o 
  -2  16 -14    14615.28    15193.87    620.37 o 
   0  16 -14     3958.66     3416.66    286.35 o 
   2  16 -14    10710.74    10804.17    917.54 o 
   4  16 -14     9680.62     8888.55    394.47 o 
   6  16 -14      213.43      237.68    167.34 o 
   8  16 -14     1137.08     1126.31    457.53 o 
  10  16 -14     2352.24     1684.18    302.49 o 
  -7  17 -14     2881.94     2603.10    393.43 o 
  -5  17 -14      508.82      -54.37    214.51 o 
  -3  17 -14    13704.17    12733.03    604.20 o 
  -1  17 -14    12424.92    12746.36    546.69 o 
   1  17 -14     2064.43     2294.35    233.83 o 
   3  17 -14     4610.96     5163.22    566.35 o 
   5  17 -14      189.85       27.59    210.22 o 
   7  17 -14     1689.59     2055.82    274.02 o 
   9  17 -14      705.31      441.57    237.19 o 
  -8  18 -14      497.18      -46.97    258.45 o 
  -6  18 -14     1009.89      837.97    279.87 o 
  -4  18 -14      123.26      311.54    212.13 o 
  -2  18 -14     2919.10     3544.37    339.05 o 
   0  18 -14     3648.60     3549.83    542.86 o 
   2  18 -14     3069.19     3078.16    260.17 o 
   4  18 -14      812.42      792.17    264.63 o 
   6  18 -14      534.87      770.71    316.56 o 
   8  18 -14      328.18      309.82    208.57 o 
  -7  19 -14      920.71      900.07    906.41 o 
  -5  19 -14     3829.52     3682.33    617.05 o 
  -3  19 -14     7950.67     7337.55    485.98 o 
  -1  19 -14    13093.42    14122.91    602.98 o 
   1  19 -14     3883.06     3786.47    239.50 o 
   3  19 -14     3733.42     4225.71    318.97 o 
   5  19 -14      260.69      639.93    188.66 o 
   7  19 -14      200.45      396.94    210.31 o 
   9  19 -14     1897.05     2201.59    326.23 o 
  -8  20 -14      137.73     -276.99    276.99 o 
  -6  20 -14     4675.27     4444.01    723.40 o 
  -4  20 -14      625.03      838.46    268.34 o 
  -2  20 -14      151.93      114.22    241.13 o 
   0  20 -14     1755.17     1746.78    255.75 o 
   2  20 -14     1894.19     1976.54    382.10 o 
   4  20 -14      135.26      289.07    366.03 o 
   6  20 -14      803.03     1070.11    285.65 o 
   8  20 -14     1483.65     1177.59    336.35 o 
  -7  21 -14     3515.30     3759.70    467.27 o 
  -5  21 -14     4774.37     4387.85    449.05 o 
  -3  21 -14     4795.22     4376.73    478.56 o 
  -1  21 -14     6682.23     5838.92    412.40 o 
   1  21 -14     2687.83     3044.75    296.58 o 
   3  21 -14     3426.62     3602.84    317.90 o 
   5  21 -14       27.10       68.29    177.54 o 
   7  21 -14     2584.08     2477.05    313.07 o 
   9  21 -14      433.73      361.14    733.29 o 
  -6  22 -14      350.18      -59.77    342.53 o 
  -4  22 -14      883.77      818.83    274.52 o 
  -2  22 -14     1108.34     1064.64    457.53 o 
   0  22 -14     1146.10     1156.47    382.10 o 
   2  22 -14     1856.17     1731.15    251.67 o 
   4  22 -14      372.73      803.12    290.60 o 
   6  22 -14       84.45     -132.90    296.78 o 
   8  22 -14     1319.38     1039.94    273.13 o 
  -7  23 -14     2661.66     2316.21    408.24 o 
  -5  23 -14     4113.96     3399.00    421.52 o 
  -3  23 -14     2392.36     2275.95    330.77 o 
  -1  23 -14     4718.32     5004.56    327.29 o 
   1  23 -14     1934.53     1677.62    264.64 o 
   3  23 -14     2498.11     2457.38    521.84 o 
   5  23 -14     1581.57     1653.22    276.14 o 
   7  23 -14     1197.41     1505.71    297.83 o 
  -6  24 -14      110.82     -210.52    577.48 o 
  -4  24 -14     1390.16      919.73    330.17 o 
  -2  24 -14      296.76      358.07    170.88 o 
   0  24 -14      913.52     1375.70    255.59 o 
   2  24 -14     3500.70     3312.47    343.56 o 
   4  24 -14     4614.69     4665.06    394.83 o 
   6  24 -14     2300.60     2915.52    355.36 o 
  -5  25 -14     1802.75     1877.79    356.99 o 
  -3  25 -14      759.12      663.80    201.24 o 
  -1  25 -14      658.33      558.80    232.20 o 
   1  25 -14      609.73      393.31    217.91 o 
   3  25 -14     1277.10     1376.14    267.71 o 
   5  25 -14      800.06      822.20    245.62 o 
   7  25 -14      493.92      405.30    255.15 o 
  -4  26 -14     1617.31     1407.14    261.91 o 
  -2  26 -14     1155.12      845.34    274.94 o 
   0  26 -14     1130.25      857.59    260.33 o 
   2  26 -14     4564.48     5168.41    434.17 o 
   4  26 -14     4579.04     4763.31    417.84 o 
   6  26 -14     4177.56     4943.05   1084.48 o 
  -5  27 -14      312.63      365.08    378.68 o 
  -3  27 -14      496.49      556.65    416.73 o 
  -1  27 -14       58.87      199.51    230.26 o 
   1  27 -14      197.50      304.02    216.98 o 
   3  27 -14     1473.70     1555.08    286.83 o 
   5  27 -14      453.92      379.66    247.35 o 
  -4  28 -14     2635.33     2668.39    542.86 o 
  -2  28 -14     1755.52     1703.14    333.45 o 
   0  28 -14     1129.91     1430.06    630.65 o 
   2  28 -14     4598.05     3984.30    629.42 o 
   4  28 -14     3649.91     3935.42    411.37 o 
  -3  29 -14     1600.92     2138.36    386.84 o 
  -1  29 -14      197.29      100.68    265.86 o 
   1  29 -14      545.52      604.50    260.27 o 
   3  29 -14     3636.37     3790.68    715.98 o 
   5  29 -14     2698.37     3370.91    719.69 o 
  -2  30 -14      546.75      460.58    288.51 o 
   0  30 -14     1096.01      961.15    295.45 o 
   2  30 -14     1235.37     1270.18    297.98 o 
   4  30 -14      317.42      128.60    484.74 o 
  -1  31 -14     1434.05      926.02    373.45 o 
   1  31 -14      455.55      626.52    269.97 o 
 -11   1 -13     4848.93     4153.95    514.96 o 
  -9   1 -13     2208.79     1838.95    350.24 o 
  -7   1 -13     1925.50     1790.87    300.49 o 
  -5   1 -13     3637.28     3196.96    322.36 o 
  -3   1 -13    25873.31    27080.16    828.90 o 
  -1   1 -13    23818.72    22022.49    661.70 o 
   1   1 -13    31817.85    35276.40   1072.33 o 
   3   1 -13    33940.11    32759.64    607.52 o 
   5   1 -13     3775.39     3946.05    255.66 o 
   7   1 -13     7066.52     6811.95    406.83 o 
   9   1 -13      481.76      749.37    225.59 o 
  11   1 -13     4581.85     4447.47    424.26 o 
 -10   2 -13     2238.84     2191.86    393.56 o 
  -8   2 -13      706.45      418.94    240.84 o 
  -6   2 -13       11.42        6.18    188.87 o 
  -4   2 -13     1538.24     1612.47    229.96 o 
  -2   2 -13     6038.53     5792.07    391.99 o 
   0   2 -13     2767.84     3208.05    167.70 o 
   2   2 -13     6900.01     7331.56    202.76 o 
   4   2 -13       87.95      122.22     79.64 o 
   6   2 -13      590.60      382.78    152.11 o 
   8   2 -13     1410.73     1274.37    227.34 o 
  10   2 -13     3349.32     3430.23    354.68 o 
  12   2 -13     1251.94     1488.98    316.84 o 
 -11   3 -13     1666.13     1513.50    380.79 o 
  -9   3 -13      282.23     -119.27    230.12 o 
  -7   3 -13     3669.56     3727.87    783.99 o 
  -5   3 -13     2409.05     2384.34    287.48 o 
  -3   3 -13    11154.57    11439.16    469.14 o 
  -1   3 -13    11578.64    10689.83    322.55 o 
   1   3 -13     8671.37     9310.98    420.19 o 
   3   3 -13     8922.49     8282.64    343.33 o 
   5   3 -13     5992.92     6203.04    325.22 o 
   7   3 -13    13447.47    13342.90    530.59 o 
   9   3 -13      116.17      229.59    451.35 o 
  11   3 -13     1112.94     1068.23    273.35 o 
 -10   4 -13     1582.86     1909.23    524.31 o 
  -8   4 -13     3976.94     4216.03    431.85 o 
  -6   4 -13     2047.47     1718.36    278.89 o 
  -4   4 -13     4423.98     4399.67    347.96 o 
  -2   4 -13     3280.91     3121.51    415.49 o 
   0   4 -13     6454.25     6275.12    222.08 o 
   2   4 -13    15236.74    15350.86    702.38 o 
   4   4 -13     2472.40     2327.41    139.86 o 
   6   4 -13     7638.19     7608.32    368.32 o 
   8   4 -13     4098.84     3786.44    332.37 o 
  10   4 -13     2759.11     2907.69    343.07 o 
  12   4 -13     2827.02     3316.01    400.37 o 
  -9   5 -13     1070.24     1162.24    317.31 o 
  -7   5 -13     1768.57     1715.72    405.60 o 
  -5   5 -13     9924.72    10049.30    508.81 o 
  -3   5 -13     4970.37     4995.13    339.87 o 
  -1   5 -13     2584.39     2524.70    189.36 o 
   1   5 -13      887.76      981.84    239.90 o 
   3   5 -13     4029.98     4295.87    398.18 o 
   5   5 -13     5052.65     5280.28    282.17 o 
   7   5 -13     3808.17     3925.26    307.98 o 
   9   5 -13      226.57      517.07    485.97 o 
  11   5 -13      518.56      349.15    236.60 o 
 -10   6 -13     3936.31     3545.82    472.16 o 
  -8   6 -13     6570.57     6270.28    638.07 o 
  -6   6 -13     5314.56     5475.78    436.30 o 
  -4   6 -13     3345.66     3142.48    307.55 o 
  -2   6 -13     7955.03     7587.19    578.72 o 
   0   6 -13     4390.32     4201.04    177.27 o 
   2   6 -13    20619.80    20381.25    910.12 o 
   4   6 -13     1537.54     1550.67    291.83 o 
   6   6 -13    38244.35    35693.58   1030.98 o 
   8   6 -13     9216.54    10247.58    529.26 o 
  10   6 -13     4436.52     4611.64    414.35 o 
  12   6 -13     2104.62     2030.60    342.43 o 
  -9   7 -13     1231.80     1358.01    323.97 o 
  -7   7 -13      172.24       60.09    208.54 o 
  -5   7 -13      437.12      192.07    184.49 o 
  -3   7 -13     7203.28     6857.95    388.04 o 
  -1   7 -13      615.09      804.60    114.51 o 
   1   7 -13     2229.77     1852.39    306.67 o 
   3   7 -13     1078.38      880.44    257.21 o 
   5   7 -13     1026.35     1008.75    155.78 o 
   7   7 -13     3309.14     2818.41    276.91 o 
   9   7 -13       61.15       70.81    207.74 o 
  11   7 -13     1029.75     1307.69    304.20 o 
 -10   8 -13     2856.80     1927.81    389.79 o 
  -8   8 -13     6613.53     6922.35    783.99 o 
  -6   8 -13     4311.52     3891.41    474.85 o 
  -4   8 -13     6233.13     6356.73    408.44 o 
  -2   8 -13     5522.67     5456.93    333.95 o 
   0   8 -13      135.86      132.98    107.98 o 
   2   8 -13     2919.52     2888.64    373.45 o 
   4   8 -13     9717.63    10701.33    647.97 o 
   6   8 -13    11252.95    11313.27    475.45 o 
   8   8 -13    14026.12    13018.68    559.18 o 
  10   8 -13     4590.46     4066.76    484.74 o 
  -9   9 -13     2620.17     2080.91    367.59 o 
  -7   9 -13     2633.51     2895.66    368.20 o 
  -5   9 -13      238.53      514.84    208.32 o 
  -3   9 -13     2725.60     3149.80    295.08 o 
  -1   9 -13     2441.30     2688.03    174.21 o 
   1   9 -13     2242.79     2779.82    370.97 o 
   3   9 -13     2269.51     2369.28    356.13 o 
   5   9 -13     7969.26     7761.02    348.40 o 
   7   9 -13     3474.66     3328.38    297.11 o 
   9   9 -13     3599.43     3154.31    332.17 o 
  11   9 -13     1151.59     1138.09    294.72 o 
 -10  10 -13     1823.95     1960.12    728.34 o 
  -8  10 -13     3972.64     3930.68    444.86 o 
  -6  10 -13     9375.42     9509.27    796.36 o 
  -4  10 -13     2500.97     2878.58    492.16 o 
  -2  10 -13     3742.48     4242.52    313.95 o 
   0  10 -13      202.00      158.05     78.91 o 
   2  10 -13    18425.00    17153.79    915.07 o 
   4  10 -13     3214.31     2663.59    408.07 o 
   6  10 -13     6557.03     6644.89    515.65 o 
   8  10 -13     2181.41     2276.69    395.70 o 
  10  10 -13     3198.39     3441.58    371.00 o 
  -9  11 -13     3452.57     3718.33    456.22 o 
  -7  11 -13     6784.54     7043.49    546.36 o 
  -5  11 -13     6658.74     6960.39    481.81 o 
  -3  11 -13     4555.48     4673.98    842.11 o 
  -1  11 -13     5913.15     6162.18    483.61 o 
   1  11 -13      323.19      504.52    252.26 o 
   3  11 -13     7534.06     8171.30    613.34 o 
   5  11 -13     1872.78     2200.33    216.98 o 
   7  11 -13     7073.42     7297.25    407.51 o 
   9  11 -13     6048.11     5660.37    452.59 o 
  11  11 -13     2844.51     2636.55    362.66 o 
 -10  12 -13     1882.67     2350.15    409.85 o 
  -8  12 -13      855.82      555.09    275.33 o 
  -6  12 -13     2580.51     2151.72    321.14 o 
  -4  12 -13     1205.45     1186.59    244.73 o 
  -2  12 -13     1332.25     1341.17    221.57 o 
   0  12 -13     2869.18     2969.06    171.89 o 
   2  12 -13     4022.95     4701.46    521.84 o 
   4  12 -13      158.63      388.28    274.52 o 
   6  12 -13     1641.09     1519.26    218.87 o 
   8  12 -13      580.37      609.10    205.45 o 
  10  12 -13      111.13      102.74    227.61 o 
  -9  13 -13     1670.38     1545.13    342.64 o 
  -7  13 -13     3697.25     2804.20    507.00 o 
  -5  13 -13    14321.26    15726.78    981.84 o 
  -3  13 -13     2100.39     1757.69    263.84 o 
  -1  13 -13     5133.90     4954.69    326.66 o 
   1  13 -13     4215.18     4182.35    213.87 o 
   3  13 -13     2481.29     2453.37    425.38 o 
   5  13 -13     2009.04     2336.75    215.63 o 
   7  13 -13     7320.02     6853.38    414.22 o 
   9  13 -13     1991.84     1966.67    303.50 o 
  11  13 -13     4536.90     4036.77    766.68 o 
 -10  14 -13      271.77     1023.89    489.68 o 
  -8  14 -13      496.73      362.36    364.79 o 
  -6  14 -13     3702.01     3059.09    375.21 o 
  -4  14 -13     1979.99     2071.08    296.78 o 
  -2  14 -13     2795.74     3229.76    303.00 o 
   0  14 -13    10920.01    10990.36    457.34 o 
   2  14 -13     2565.40     2910.90    450.11 o 
   4  14 -13     7863.77     7769.41    377.16 o 
   6  14 -13      456.61      227.77    187.96 o 
   8  14 -13      139.30      210.77    610.87 o 
  10  14 -13      439.95      702.26    250.12 o 
  -9  15 -13     1470.67     1556.55    361.28 o 
  -7  15 -13     3278.01     3090.80    404.84 o 
  -5  15 -13     4203.01     4113.48    399.56 o 
  -3  15 -13     6403.23     6168.78    414.11 o 
  -1  15 -13    12741.38    12324.36    520.42 o 
   1  15 -13     4431.32     4312.02    291.09 o 
   3  15 -13    12992.85    12547.35    470.77 o 
   5  15 -13     1521.95     1593.54    207.13 o 
   7  15 -13     2207.79     2353.49    284.58 o 
   9  15 -13      270.52      107.58    204.92 o 
  -8  16 -13     2055.56     1447.00    497.10 o 
  -6  16 -13     4772.65     4895.72    655.39 o 
  -4  16 -13     3266.83     2650.79    330.94 o 
  -2  16 -13     2586.32     2055.64    269.06 o 
   0  16 -13     3274.79     3340.70    282.74 o 
   2  16 -13     5078.54     5663.02    312.61 o 
   4  16 -13      652.24      516.37    157.13 o 
   6  16 -13      276.78       83.96    333.88 o 
   8  16 -13      160.98      108.57    195.86 o 
  10  16 -13      403.04      305.02    396.94 o 
  -9  17 -13     2752.85     2368.55    779.04 o 
  -7  17 -13     2002.18     1451.33    394.47 o 
  -5  17 -13      836.39      748.61    255.18 o 
  -3  17 -13     6420.93     6630.84    439.73 o 
  -1  17 -13     4978.74     5091.55    366.64 o 
   1  17 -13     4874.60     4869.05    316.09 o 
   3  17 -13     6866.09     7639.15    377.34 o 
   5  17 -13     1479.94     1196.93    583.66 o 
   7  17 -13     1055.31      934.03    404.36 o 
   9  17 -13      109.26      157.87    209.49 o 
  -8  18 -13     2391.58     2399.96    464.95 o 
  -6  18 -13       73.01     -170.35    270.81 o 
  -4  18 -13     8354.00     6870.38    542.86 o 
  -2  18 -13     7850.10     8173.15    474.59 o 
   0  18 -13    10791.83    10771.47    489.08 o 
   2  18 -13     6053.30     6220.07    359.04 o 
   4  18 -13     7722.33     8081.08    409.33 o 
   6  18 -13      852.75     1081.23    221.99 o 
   8  18 -13      606.94      642.73    233.44 o 
  10  18 -13      700.67      237.94    244.28 o 
  -7  19 -13      449.11      238.26    247.76 o 
  -5  19 -13     3348.02     3654.80   1041.20 o 
  -3  19 -13     1602.32     1827.22    285.70 o 
  -1  19 -13     5544.53     5865.75    410.59 o 
   1  19 -13      713.12      924.20    197.33 o 
   3  19 -13      823.12      812.70    191.53 o 
   5  19 -13      214.40      302.91    239.90 o 
   7  19 -13      929.59      853.06    229.54 o 
   9  19 -13      190.90      -60.85    211.22 o 
  -8  20 -13     1124.52      880.17    311.57 o 
  -6  20 -13     1170.86      929.74    289.38 o 
  -4  20 -13     5206.86     5030.71    650.44 o 
  -2  20 -13     8626.48     8883.16    612.11 o 
   0  20 -13     7964.85     7444.56    337.15 o 
   2  20 -13     7669.60     8157.77    740.71 o 
   4  20 -13     3986.31     4284.97    345.64 o 
   6  20 -13     1670.52     1694.89    265.06 o 
   8  20 -13      437.26      461.76    230.59 o 
  -7  21 -13     1924.59     2253.20    397.99 o 
  -5  21 -13      326.01       53.98    231.24 o 
  -3  21 -13       79.06      367.43    293.07 o 
  -1  21 -13     1489.22     1865.27    272.75 o 
   1  21 -13     1769.32     1934.47    395.70 o 
   3  21 -13      477.88      657.63    197.55 o 
   5  21 -13     2048.90     1935.04    269.65 o 
   7  21 -13      324.30      -59.32    284.41 o 
   9  21 -13      258.88      171.30    232.26 o 
  -8  22 -13     2670.53     2201.11    623.23 o 
  -6  22 -13     5293.95     5326.17   1015.23 o 
  -4  22 -13     2427.83     2374.04    342.87 o 
  -2  22 -13     5614.60     5006.12    426.29 o 
   0  22 -13     3547.37     3586.04    338.56 o 
   2  22 -13     7634.21     7076.35    764.20 o 
   4  22 -13     1505.76     1793.24    453.82 o 
   6  22 -13     2899.02     2838.45    471.14 o 
   8  22 -13     1374.57     1352.57    294.46 o 
  -7  23 -13       74.14      130.48    250.87 o 
  -5  23 -13      212.62      407.13    493.39 o 
  -3  23 -13      616.61      337.19    231.50 o 
  -1  23 -13     7408.99     6851.32    358.49 o 
   1  23 -13     4996.65     5028.20    476.08 o 
   3  23 -13     2927.77     3430.46    743.18 o 
   5  23 -13     2990.80     2993.82    634.36 o 
   7  23 -13     1519.57     1732.95    519.36 o 
  -6  24 -13     3329.14     3880.97    454.02 o 
  -4  24 -13     2075.05     2253.81    350.00 o 
  -2  24 -13     2508.92     2340.74    255.24 o 
   0  24 -13     1296.54      474.49    225.55 o 
   2  24 -13     1817.62     1383.44    259.48 o 
   4  24 -13      542.43     1019.65    244.56 o 
   6  24 -13     1307.17     1861.74    608.40 o 
   8  24 -13      581.87      645.90    270.34 o 
  -5  25 -13     1475.18     2166.69    373.93 o 
  -3  25 -13     1034.30      890.66    212.18 o 
  -1  25 -13      834.25      693.85    331.40 o 
   1  25 -13     2932.12     2580.59    321.22 o 
   3  25 -13     3772.82     4399.02    626.94 o 
   5  25 -13     2383.86     2612.91    331.80 o 
   7  25 -13     2777.68     2894.19    373.09 o 
  -6  26 -13      684.51      304.45    217.13 o 
  -4  26 -13      178.50      303.96    203.20 o 
  -2  26 -13      633.38      764.92    275.76 o 
   0  26 -13       68.47      -24.74    193.97 o 
   2  26 -13      949.02      697.48    237.79 o 
   4  26 -13     1858.43     1634.58    286.43 o 
   6  26 -13      119.27     -130.30    211.18 o 
  -5  27 -13     2336.45     2513.97    320.24 o 
  -3  27 -13     3320.43     4144.27    449.77 o 
  -1  27 -13      735.82      370.33    233.06 o 
   1  27 -13      372.45      316.51    220.78 o 
   3  27 -13     3746.02     3975.39    398.47 o 
   5  27 -13     2064.96     2009.63    328.23 o 
  -4  28 -13     1302.07     1620.38    430.33 o 
  -2  28 -13       13.85     -215.86    215.86 o 
   0  28 -13      138.10      210.53    229.95 o 
   2  28 -13       71.84      138.90    279.47 o 
   4  28 -13     1822.60     1760.94    474.85 o 
   6  28 -13      514.61      684.97    375.92 o 
  -3  29 -13     2764.48     2725.26    405.59 o 
  -1  29 -13      526.76      474.72    266.15 o 
   1  29 -13      329.84      441.65    322.75 o 
   3  29 -13     2521.77     2304.03    346.88 o 
   5  29 -13     1056.28      806.14    292.14 o 
  -2  30 -13      860.36     1054.12    315.33 o 
   0  30 -13      435.14      663.86    270.35 o 
   2  30 -13      121.94     -132.53    492.16 o 
   4  30 -13     2595.75     2659.74    376.36 o 
  -1  31 -13      596.27      541.85    290.98 o 
   1  31 -13     1145.64     1120.70    490.92 o 
   3  31 -13     4328.53     4747.03    463.52 o 
   0  32 -13     1121.86     1266.65    329.10 o 
   2  32 -13      693.42     -390.76    390.76 o 
 -10   0 -12     5053.85     4718.78    707.32 o 
  -8   0 -12      810.43      890.34    378.39 o 
  -6   0 -12     4360.12     3440.16    487.21 o 
  -4   0 -12     2500.39     2871.33    390.76 o 
  -2   0 -12    13983.99    14378.91    714.74 o 
   0   0 -12    27450.03    29224.04   1648.36 o 
   2   0 -12    43647.25    45231.28   1128.84 o 
   4   0 -12     6178.20     6121.43    277.14 o 
   6   0 -12     1109.75     1145.07    269.57 o 
   8   0 -12     1260.88     1365.18    333.88 o 
  10   0 -12      137.19      -89.03    276.99 o 
  12   0 -12     1286.07     1147.54    415.49 o 
 -11   1 -12     1014.36      712.78    421.67 o 
  -9   1 -12     4237.57     4194.24    455.06 o 
  -7   1 -12     1808.02     1344.37    273.68 o 
  -5   1 -12       48.69      -78.82    244.84 o 
  -3   1 -12     1077.10     1091.70    184.44 o 
  -1   1 -12     1279.49     1297.55    158.20 o 
   1   1 -12      318.73      327.96     65.26 o 
   3   1 -12     2656.93     2850.89    125.34 o 
   5   1 -12      186.79      416.51    103.88 o 
   7   1 -12      681.27      554.63    178.35 o 
   9   1 -12      150.73      -75.69    162.33 o 
  11   1 -12      593.13      644.73    241.63 o 
 -10   2 -12     1280.05     1310.41    333.08 o 
  -8   2 -12     3087.33     2804.45    366.34 o 
  -6   2 -12     3297.60     3298.15    341.86 o 
  -4   2 -12     9278.67     9578.85    438.94 o 
  -2   2 -12    21771.52    21677.83    756.79 o 
   0   2 -12    22329.22    22913.64    519.18 o 
   2   2 -12    27810.46    27427.79    595.01 o 
   4   2 -12     4989.51     5028.70    201.20 o 
   6   2 -12     3232.10     3197.82    299.25 o 
   8   2 -12      122.48      108.46    174.97 o 
  10   2 -12     1265.26     1260.28    515.65 o 
  12   2 -12     1091.75      802.54    279.81 o 
 -11   3 -12     1576.79     1519.65    382.10 o 
  -9   3 -12     1415.45     1240.42    306.88 o 
  -7   3 -12     3228.26     3192.40    354.68 o 
  -5   3 -12     2464.02     2209.69    274.54 o 
  -3   3 -12     2632.83     2375.75    237.66 o 
  -1   3 -12     1687.14     2044.45    144.73 o 
   1   3 -12     2470.06     2215.95    274.52 o 
   3   3 -12     7472.50     7004.53    260.93 o 
   5   3 -12     1372.63     1449.14    134.67 o 
   7   3 -12     3172.06     3667.20    317.80 o 
   9   3 -12     1131.42      960.12    236.96 o 
  11   3 -12     1494.35     1503.45    293.03 o 
 -10   4 -12      286.04        0.25    258.38 o 
  -8   4 -12       39.05      542.75    293.07 o 
  -6   4 -12     6911.31     6286.41    454.83 o 
  -4   4 -12     4817.27     4514.30    340.11 o 
  -2   4 -12    10511.25     9763.46    403.35 o 
   0   4 -12     7725.14     7592.61    229.91 o 
   2   4 -12     7876.08     8784.64    477.32 o 
   4   4 -12     2703.24     2782.01    145.15 o 
   6   4 -12     8238.21     8040.44    375.71 o 
   8   4 -12      865.00      622.55    199.54 o 
  10   4 -12      477.96      539.20    226.01 o 
  12   4 -12      439.55      364.79    244.36 o 
 -11   5 -12     2345.67     2152.05    535.44 o 
  -9   5 -12     2662.65     2415.44    376.18 o 
  -7   5 -12     8076.38     8880.53    869.31 o 
  -5   5 -12     3733.00     3402.30    324.11 o 
  -3   5 -12    11640.43    12127.39    488.90 o 
  -1   5 -12     4131.31     4066.80    191.63 o 
   1   5 -12     7506.99     7768.17    489.68 o 
   3   5 -12     7746.32     6961.93    482.26 o 
   5   5 -12     6822.33     6690.64    252.04 o 
   7   5 -12    15108.36    13835.44    725.87 o 
   9   5 -12     1912.83     1688.24    305.43 o 
  11   5 -12     2567.91     2310.80    396.94 o 
 -10   6 -12      869.58      622.94    289.75 o 
  -8   6 -12       22.05      415.78    241.63 o 
  -6   6 -12      915.13     1001.40    241.31 o 
  -4   6 -12     5200.39     5001.76    357.68 o 
  -2   6 -12     5335.88     5221.95    307.31 o 
   0   6 -12     2183.80     2411.24    130.31 o 
   2   6 -12     1163.21      821.09    222.58 o 
   4   6 -12     2105.26     2166.72    304.20 o 
   6   6 -12     4391.87     4500.34    302.99 o 
   8   6 -12      443.80      926.57    215.14 o 
  10   6 -12       31.43      -33.13    190.74 o 
  12   6 -12      555.85      449.78    651.68 o 
 -11   7 -12     3503.97     3528.76    479.92 o 
  -9   7 -12     5376.47     4416.92    469.02 o 
  -7   7 -12     6846.88     6856.05    571.30 o 
  -5   7 -12     6132.13     5751.96    417.56 o 
  -3   7 -12    21585.73    20630.03    694.53 o 
  -1   7 -12     6287.67     5926.60    227.21 o 
   1   7 -12     2773.02     2856.49    343.77 o 
   3   7 -12     3807.51     3833.39    403.12 o 
   5   7 -12     4487.05     4434.13    346.31 o 
   7   7 -12     8274.11     8452.39    424.60 o 
   9   7 -12     2748.58     3249.60    329.87 o 
  11   7 -12     4423.56     3943.28    630.65 o 
 -10   8 -12      411.69      -11.00    271.74 o 
  -8   8 -12     2314.73     2597.11    724.63 o 
  -6   8 -12     2520.00     2166.16    306.91 o 
  -4   8 -12     3105.47     3194.37    391.99 o 
  -2   8 -12     2555.17     2767.99    285.65 o 
   0   8 -12     1242.44     1370.09    179.55 o 
   2   8 -12     1962.77     1827.66    309.14 o 
   4   8 -12     2371.28     1632.28    316.56 o 
   6   8 -12     2520.50     2367.85    239.47 o 
   8   8 -12     1575.05     1510.63    249.53 o 
  10   8 -12      428.69      734.95    242.42 o 
  12   8 -12      474.69      234.52    251.18 o 
  -9   9 -12     5654.53     5361.79    741.95 o 
  -7   9 -12    10927.78    11655.97    853.24 o 
  -5   9 -12     3626.88     4415.34    420.44 o 
  -3   9 -12    17215.95    17193.45    806.25 o 
  -1   9 -12     4032.50     4068.70    206.45 o 
   1   9 -12     1195.17     1276.15    281.94 o 
   3   9 -12     6293.94     5732.77    502.05 o 
   5   9 -12      177.74      -60.92    160.75 o 
   7   9 -12     9136.09     9456.61    451.45 o 
   9   9 -12     5177.47     4600.50   1090.66 o 
  11   9 -12     5409.42     5364.56    704.85 o 
 -10  10 -12      107.82      206.51    346.24 o 
  -8  10 -12     5282.73     4637.45    570.06 o 
  -6  10 -12     3805.66     3886.95    399.41 o 
  -4  10 -12    11886.63    12537.42    612.11 o 
  -2  10 -12    13676.25    12600.03    510.22 o 
   0  10 -12      516.83      559.29     88.21 o 
   2  10 -12     3016.98     3501.98    400.65 o 
   4  10 -12     6957.65     6996.55    563.88 o 
   6  10 -12     6595.02     7238.71    377.85 o 
   8  10 -12     5293.72     4564.13    376.69 o 
  10  10 -12     4013.62     4058.54    396.85 o 
  -9  11 -12     2070.84     2587.81    399.84 o 
  -7  11 -12     7153.04     6577.98    521.75 o 
  -5  11 -12     2521.24     2774.59    373.45 o 
  -3  11 -12     6177.29     6222.59    413.02 o 
  -1  11 -12       94.72       73.68     94.99 o 
   1  11 -12     1420.06      932.38    286.89 o 
   3  11 -12     7381.97     7377.41    568.83 o 
   5  11 -12     4076.73     3983.82    265.90 o 
   7  11 -12     8836.35     9422.57   1119.10 o 
   9  11 -12      362.62      603.44    225.80 o 
  11  11 -12     3889.32     4177.12    423.46 o 
 -10  12 -12      643.18      250.08    285.44 o 
  -8  12 -12     3722.00     3123.81    411.03 o 
  -6  12 -12     2690.00     2692.94    338.17 o 
  -4  12 -12     8980.00    10338.69    508.82 o 
  -2  12 -12    13331.38    12480.64    516.52 o 
   0  12 -12     2819.82     3280.13    175.08 o 
   2  12 -12     4291.26     4399.74    489.68 o 
   4  12 -12     3640.09     3275.85    316.86 o 
   6  12 -12     6009.31     6598.23    365.71 o 
   8  12 -12     4766.72     5256.96    396.95 o 
  10  12 -12     5504.45     4474.57    423.09 o 
  -9  13 -12      338.93      316.16    276.24 o 
  -7  13 -12      161.75     -251.15    458.77 o 
  -5  13 -12     7429.98     6724.50    712.27 o 
  -3  13 -12     4371.72     4575.62    365.94 o 
  -1  13 -12     2644.57     2776.93    251.91 o 
   1  13 -12       88.43       92.97     77.74 o 
   3  13 -12     8808.44    10540.58    707.32 o 
   5  13 -12     1129.34     1199.55    186.87 o 
   7  13 -12      639.64      651.05    336.35 o 
   9  13 -12      195.12      131.27    202.80 o 
  11  13 -12     1600.98     1655.55    322.20 o 
 -10  14 -12     1313.08     1656.98    546.57 o 
  -8  14 -12     7426.01     6360.95    779.04 o 
  -6  14 -12     6297.56     5720.59    474.28 o 
  -4  14 -12     1812.01     1633.40    268.66 o 
  -2  14 -12     5870.39     5507.13    365.45 o 
   0  14 -12     4830.55     5142.69    343.00 o 
   2  14 -12    21737.78    21497.73    513.75 o 
   4  14 -12      763.98     1080.11    194.14 o 
   6  14 -12     9731.80     9963.05    651.68 o 
   8  14 -12     2207.94     2027.99    285.44 o 
  10  14 -12     3996.02     4719.84    426.66 o 
  -9  15 -12      576.19      153.44    265.14 o 
  -7  15 -12     1431.31      911.81    654.15 o 
  -5  15 -12     4647.91     4160.42    392.96 o 
  -3  15 -12     3726.18     3465.81    338.65 o 
  -1  15 -12     6336.20     6457.25    602.21 o 
   1  15 -12     5569.21     4999.81    226.02 o 
   3  15 -12     4955.82     5584.58    300.62 o 
   5  15 -12     3787.57     4292.34    306.06 o 
   7  15 -12      883.75     1244.24    228.93 o 
   9  15 -12     1598.48     1330.72    270.93 o 
  11  15 -12      472.67      402.79    771.62 o 
  -8  16 -12      754.22      208.07    260.57 o 
  -6  16 -12     1546.17     1929.65    320.62 o 
  -4  16 -12      948.05      851.64    575.01 o 
  -2  16 -12     2965.47     2935.98    304.63 o 
   0  16 -12     1406.14     1488.91    262.15 o 
   2  16 -12    12114.94    12487.86    466.20 o 
   4  16 -12     8665.52     8663.92    397.98 o 
   6  16 -12     2422.80     2509.08    273.28 o 
   8  16 -12       31.17       53.25    457.53 o 
  10  16 -12     3229.43     3697.31   1173.51 o 
  -9  17 -12     1097.37     1186.12    347.89 o 
  -7  17 -12     1695.74     1529.85    458.77 o 
  -5  17 -12     2213.00     2347.37    324.11 o 
  -3  17 -12     3541.75     3464.66    558.93 o 
  -1  17 -12     4960.40     5370.31    365.95 o 
   1  17 -12     5475.19     4998.60    472.37 o 
   3  17 -12     7998.35     8380.11    395.44 o 
   5  17 -12     1368.90     1378.78    218.31 o 
   7  17 -12      420.79      343.01    341.30 o 
   9  17 -12     2112.21     1943.22    308.39 o 
  -8  18 -12       37.46       63.91    261.69 o 
  -6  18 -12     1393.11      791.88    306.67 o 
  -4  18 -12      353.05      420.03    217.57 o 
  -2  18 -12     2515.34     2460.12    288.29 o 
   0  18 -12      107.76      304.15    170.02 o 
   2  18 -12     6286.70     6225.41    362.10 o 
   4  18 -12       80.61      214.58    160.97 o 
   6  18 -12     1876.53     1770.93    253.44 o 
   8  18 -12      232.58      120.28    243.61 o 
  10  18 -12     1256.26     1490.58    391.99 o 
  -9  19 -12     1316.12     1505.74    363.73 o 
  -7  19 -12      423.46      285.75    247.75 o 
  -5  19 -12     2358.94     2263.51    330.34 o 
  -3  19 -12     5859.60     5908.92    634.36 o 
  -1  19 -12     4033.22     4432.48    354.72 o 
   1  19 -12     9745.31     9010.88    451.43 o 
   3  19 -12    17953.47    17716.31    651.64 o 
   5  19 -12     4430.96     4525.17    356.63 o 
   7  19 -12      653.22      748.03    232.74 o 
   9  19 -12      746.57      516.06    245.30 o 
  -8  20 -12     1001.56     1058.18    762.97 o 
  -6  20 -12     2623.04     3125.68    598.50 o 
  -4  20 -12     2776.38     2593.05    347.48 o 
  -2  20 -12     2775.06     2926.46    317.70 o 
   0  20 -12      368.16      480.72    197.98 o 
   2  20 -12     2280.16     2382.41    260.64 o 
   4  20 -12     1595.80     1663.68    296.78 o 
   6  20 -12     2566.80     1943.61    317.80 o 
   8  20 -12      291.65       28.41    354.90 o 
  10  20 -12      147.50      163.97    246.73 o 
  -7  21 -12      881.52      935.16    769.15 o 
  -5  21 -12     2672.69     2089.90    341.11 o 
  -3  21 -12     4177.57     3362.09    366.75 o 
  -1  21 -12     6606.40     6597.71    337.15 o 
   1  21 -12     8863.46     8825.08    826.03 o 
   3  21 -12     4692.99     4830.74    598.50 o 
   5  21 -12     3556.72     3648.08    340.83 o 
   7  21 -12     1463.29     1978.41    304.35 o 
   9  21 -12      221.74      573.08    241.91 o 
  -8  22 -12     1250.25     1409.68    346.82 o 
  -6  22 -12      265.44      152.52    242.32 o 
  -4  22 -12      356.46      321.35    231.73 o 
  -2  22 -12     1653.03     1481.46    275.63 o 
   0  22 -12     1244.36     1000.99    225.77 o 
   2  22 -12     6328.35     6392.39    443.93 o 
   4  22 -12     2598.27     2435.91    294.27 o 
   6  22 -12     2803.53     3089.32    651.68 o 
   8  22 -12      464.20      412.62    232.90 o 
  -7  23 -12     5576.99     4734.37    672.70 o 
  -5  23 -12      544.71      402.89    274.52 o 
  -3  23 -12     3206.07     3333.86    376.60 o 
  -1  23 -12     2345.46     2386.78    297.83 o 
   1  23 -12     1093.30     1160.88    242.39 o 
   3  23 -12     1020.31      875.29    224.09 o 
   5  23 -12     2778.09     2876.41    333.07 o 
   7  23 -12     3586.89     3475.54    376.69 o 
   9  23 -12      856.98      984.17    302.09 o 
  -6  24 -12     1319.63      946.53    310.56 o 
  -4  24 -12     2033.77     1889.23    256.99 o 
  -2  24 -12      853.28      855.21    194.25 o 
   0  24 -12     2784.49     2817.84    327.45 o 
   2  24 -12      505.99      556.91    487.21 o 
   4  24 -12     2878.35     2976.01    334.78 o 
   6  24 -12     3520.04     3790.81    388.43 o 
   8  24 -12      868.46      747.21    275.41 o 
  -7  25 -12      511.46      765.26    310.22 o 
  -5  25 -12      579.48      555.95    215.88 o 
  -3  25 -12     1637.13     2012.52    253.84 o 
  -1  25 -12      403.89      249.47    208.05 o 
   1  25 -12     1001.77      777.16    410.54 o 
   3  25 -12      644.84      164.37    199.60 o 
   5  25 -12     1342.96     1669.10    291.42 o 
   7  25 -12     2283.98     2816.51    359.72 o 
  -6  26 -12     7181.03     7102.39    742.53 o 
  -4  26 -12     4258.31     4130.68    355.92 o 
  -2  26 -12     3983.48     4009.68    415.31 o 
   0  26 -12      804.70      634.60    233.73 o 
   2  26 -12      316.32      150.90    195.99 o 
   4  26 -12     1660.02     1688.93    331.40 o 
   6  26 -12     2491.79     2541.28    349.95 o 
  -5  27 -12     1714.72     1685.59    232.97 o 
  -3  27 -12      593.71      482.35    251.30 o 
  -1  27 -12       33.45      238.53    296.78 o 
   1  27 -12       22.83      119.92    206.51 o 
   3  27 -12      187.43        9.24    203.59 o 
   5  27 -12      198.52       87.41    216.98 o 
   7  27 -12      103.92      -50.91    226.43 o 
  -4  28 -12     3008.09     3016.52    406.35 o 
  -2  28 -12     1656.50     1894.87    349.95 o 
   0  28 -12      760.09      696.10    251.89 o 
   2  28 -12        1.74       10.21    192.76 o 
   4  28 -12     2328.66     2885.94    362.24 o 
   6  28 -12     2280.52     2229.87    351.24 o 
  -5  29 -12     5765.65     5373.31    546.49 o 
  -3  29 -12     1229.47      970.54    302.71 o 
  -1  29 -12      694.34      548.84    294.31 o 
   1  29 -12      992.01      704.19    532.96 o 
   3  29 -12      111.67       87.72    220.57 o 
   5  29 -12      172.69      144.29    310.38 o 
  -4  30 -12      325.47      -74.00    263.82 o 
  -2  30 -12     2455.58     2218.93    370.95 o 
   0  30 -12      634.20      479.93    267.82 o 
   2  30 -12      233.48      213.90    234.69 o 
   4  30 -12     1110.05      626.90    272.27 o 
  -3  31 -12     1936.09     1848.42    429.09 o 
  -1  31 -12     4236.90     3934.26    459.81 o 
   1  31 -12     2376.49     2067.42    359.50 o 
   3  31 -12     2205.27     2994.74    393.90 o 
  -2  32 -12      732.45      816.95    314.77 o 
   0  32 -12      200.69     -202.49    242.33 o 
   2  32 -12       81.25      198.08    253.54 o 
   1  33 -12     3507.69     3539.08    717.21 o 
  -9   1 -11     4363.75     4061.47    431.05 o 
  -7   1 -11     5779.52     5548.48    445.94 o 
  -5   1 -11     2714.89     2633.00    410.54 o 
  -3   1 -11     8300.00     8475.45    377.73 o 
  -1   1 -11    18170.76    16824.41    515.75 o 
   1   1 -11    27907.44    31551.58    564.82 o 
   3   1 -11    53437.62    52464.96    921.08 o 
   5   1 -11    16777.13    17390.61    552.41 o 
   7   1 -11    11421.09     9976.17    450.31 o 
   9   1 -11       71.91      -68.81    424.15 o 
  11   1 -11       47.45      178.07    213.96 o 
 -10   2 -11     3422.96     2887.63    409.20 o 
  -8   2 -11     1461.19     1522.99    346.24 o 
  -6   2 -11      526.37     1174.97    290.60 o 
  -4   2 -11     1977.59     1592.16    214.91 o 
  -2   2 -11      730.32      721.20    152.10 o 
   0   2 -11     3344.53     3902.81    162.46 o 
   2   2 -11    11889.15    12531.76    403.09 o 
   4   2 -11     4305.85     4433.54    185.89 o 
   6   2 -11     6605.59     6637.01    460.01 o 
   8   2 -11     2863.07     3255.11    301.02 o 
  10   2 -11     1067.73      904.60    244.36 o 
  12   2 -11      989.98      323.63    252.82 o 
 -11   3 -11     1153.58     1082.21    341.00 o 
  -9   3 -11      175.53     -246.87    262.15 o 
  -7   3 -11     7251.10     7644.46    523.50 o 
  -5   3 -11     7782.76     7727.45    424.78 o 
  -3   3 -11     1411.51     1480.17    189.01 o 
  -1   3 -11     7069.26     6818.65    233.27 o 
   1   3 -11    27194.86    29450.30   1127.76 o 
   3   3 -11    16838.30    16311.46    469.67 o 
   5   3 -11     8589.29     9247.21    299.70 o 
   7   3 -11     4838.01     4868.40    529.25 o 
   9   3 -11      619.24      592.62    285.65 o 
  11   3 -11      763.95      283.45    229.01 o 
 -10   4 -11     2763.61     2802.08    591.08 o 
  -8   4 -11     4573.46     5236.61    459.03 o 
  -6   4 -11     5054.32     5928.40    433.32 o 
  -4   4 -11     7491.41     8277.28    598.50 o 
  -2   4 -11    14691.59    14283.05   1110.45 o 
   0   4 -11     1312.61     1478.26    171.22 o 
   2   4 -11    14818.57    15600.65    687.54 o 
   4   4 -11     3471.75     3734.52    234.93 o 
   6   4 -11    16893.72    16797.44    574.31 o 
   8   4 -11     3346.77     3043.94    345.00 o 
  10   4 -11     1677.81     1760.13    287.00 o 
  12   4 -11     1718.63     2105.88    358.30 o 
 -11   5 -11     1239.84      783.08    331.22 o 
  -9   5 -11     1476.05     1636.03    325.35 o 
  -7   5 -11     1290.53     1474.42    281.49 o 
  -5   5 -11     5340.57     5164.42    647.97 o 
  -3   5 -11    16082.43    14823.99    541.08 o 
  -1   5 -11     7517.26     7557.08    251.27 o 
   1   5 -11     3112.91     3464.89    341.30 o 
   3   5 -11     1800.63     1669.38    254.73 o 
   5   5 -11     3570.57     3867.29    240.92 o 
   7   5 -11     2773.12     2427.34    259.37 o 
   9   5 -11      989.10      820.84    230.41 o 
  11   5 -11      296.78      425.07    234.95 o 
 -10   6 -11     3356.46     2844.11    404.99 o 
  -8   6 -11    11323.74    11030.26    875.50 o 
  -6   6 -11    18341.28    17331.52    708.25 o 
  -4   6 -11    14817.71    14865.76    575.98 o 
  -2   6 -11    28370.48    28162.63    819.88 o 
   0   6 -11     5233.48     5273.79    176.61 o 
   2   6 -11    17946.93    19258.44    838.40 o 
   4   6 -11     2212.94     2446.62    132.03 o 
   6   6 -11    11249.45    11603.24    456.64 o 
   8   6 -11     7458.27     6763.24    413.58 o 
  10   6 -11     5659.17     5145.73    461.24 o 
  12   6 -11     3471.05     3159.84    403.41 o 
 -11   7 -11      573.03      474.53    310.32 o 
  -9   7 -11     1106.63     1074.98    308.59 o 
  -7   7 -11      441.67      140.62    216.32 o 
  -5   7 -11      392.46      263.90    180.69 o 
  -3   7 -11      734.26      571.37    169.96 o 
  -1   7 -11     4914.43     4644.91    206.22 o 
   1   7 -11      963.62      994.21    239.90 o 
   3   7 -11      214.57      190.43    192.91 o 
   5   7 -11     4947.54     5167.14    222.15 o 
   7   7 -11     2440.41     2226.63    273.28 o 
   9   7 -11      556.92      512.69    352.42 o 
  11   7 -11      104.53      410.81    330.17 o 
 -10   8 -11     1039.18      831.21    343.77 o 
  -8   8 -11     3707.88     3784.20    416.62 o 
  -6   8 -11     7262.86     8168.45    482.63 o 
  -4   8 -11    11650.97    10908.59    497.48 o 
  -2   8 -11    19619.86    19806.39    631.21 o 
   0   8 -11     3503.77     3685.66    152.86 o 
   2   8 -11    14337.45    14856.23    746.89 o 
   4   8 -11     4410.42     3798.76    430.33 o 
   6   8 -11     3284.42     2852.07    254.86 o 
   8   8 -11     1867.01     2419.90    282.57 o 
  10   8 -11     6906.54     6034.56    466.13 o 
  12   8 -11     4155.47     4642.10    469.99 o 
 -11   9 -11      538.64      552.86    583.66 o 
  -9   9 -11      217.93      -41.60    234.26 o 
  -7   9 -11      853.29      951.54    262.04 o 
  -5   9 -11     7781.04     7548.52    453.73 o 
  -3   9 -11     3612.83     3747.57    400.65 o 
  -1   9 -11    10376.48    11502.45    510.02 o 
   1   9 -11     2297.03     1926.59    311.62 o 
   3   9 -11     4018.39     4251.35    432.80 o 
   5   9 -11      988.56      920.65    120.63 o 
   7   9 -11     2443.15     2355.08    262.64 o 
   9   9 -11     3077.24     2641.71    315.71 o 
  11   9 -11     1109.18     1391.20    452.59 o 
 -10  10 -11     1689.27     2017.85    387.12 o 
  -8  10 -11     3644.80     3742.71    798.83 o 
  -6  10 -11     3685.53     3700.27    372.01 o 
  -4  10 -11     7253.27     6575.02    402.60 o 
  -2  10 -11    10083.11     9447.83    530.49 o 
   0  10 -11     1282.21     1298.29    106.43 o 
   2  10 -11     4597.02     4031.24    430.33 o 
   4  10 -11      751.64      994.23    260.92 o 
   6  10 -11     9711.00     9307.64    428.91 o 
   8  10 -11     2329.70     2000.08    272.54 o 
  10  10 -11     4388.15     4244.58    568.83 o 
  12  10 -11     2516.56     2927.87    404.80 o 
  -9  11 -11      726.96      683.97    301.72 o 
  -7  11 -11     3195.99     3188.49    378.46 o 
  -5  11 -11     8331.35     7883.63    484.04 o 
  -3  11 -11     8028.04     7773.18    409.50 o 
  -1  11 -11     7582.22     8345.27    287.29 o 
   1  11 -11     2851.86     3301.66    405.60 o 
   3  11 -11     3974.51     4258.77    469.90 o 
   5  11 -11     1521.89     1729.11    194.42 o 
   7  11 -11     5620.58     5131.82    357.72 o 
   9  11 -11     5156.56     4037.89    380.87 o 
  11  11 -11     4763.64     3991.01    421.35 o 
 -10  12 -11      605.35      201.50    283.85 o 
  -8  12 -11     3280.27     3411.43    414.18 o 
  -6  12 -11     1148.60     1198.24    261.40 o 
  -4  12 -11      416.31      758.13    208.99 o 
  -2  12 -11     2388.82     2958.86    398.18 o 
   0  12 -11     1567.68     1624.26    128.31 o 
   2  12 -11     2869.56     2920.79    408.07 o 
   4  12 -11     6394.75     6676.16    236.25 o 
   6  12 -11     1811.66     1868.24    325.22 o 
   8  12 -11     1270.32     1046.02    237.58 o 
  10  12 -11       77.95        2.57    206.70 o 
  -9  13 -11     3230.14     3003.69    683.83 o 
  -7  13 -11     2386.51     2272.42    340.89 o 
  -5  13 -11     6756.20     6977.11    704.85 o 
  -3  13 -11     7481.59     7796.03    461.24 o 
  -1  13 -11    11068.54    11291.37    356.51 o 
   1  13 -11    12247.59    11830.65    324.56 o 
   3  13 -11     4089.10     4470.67    243.90 o 
   5  13 -11     5000.79     4941.23    310.06 o 
   7  13 -11     5012.17     4954.92    369.01 o 
   9  13 -11     5370.15     5089.68    430.65 o 
  11  13 -11     2336.21     2005.12    340.41 o 
 -10  14 -11      370.41       63.20    282.72 o 
  -8  14 -11     1989.75     1637.44    330.51 o 
  -6  14 -11     2126.87     1891.93    301.03 o 
  -4  14 -11     1201.13     1416.75    260.92 o 
  -2  14 -11     1573.40     1437.02    220.67 o 
   0  14 -11     6151.34     6638.03    379.51 o 
   2  14 -11     1354.32     1352.14     94.52 o 
   4  14 -11     1962.41     1834.85    243.61 o 
   6  14 -11     1014.45     1378.01    248.55 o 
   8  14 -11     2339.19     2234.11    666.51 o 
  10  14 -11      241.16      609.58    255.49 o 
  -9  15 -11     2341.00     1855.86    354.95 o 
  -7  15 -11     4350.76     3970.57    753.08 o 
  -5  15 -11     2829.73     3034.65    344.82 o 
  -3  15 -11     3839.61     4400.72    618.29 o 
  -1  15 -11     9646.30    10646.89    549.04 o 
   1  15 -11    10239.14     9635.70    311.58 o 
   3  15 -11    13227.30    13725.54    384.92 o 
   5  15 -11     7279.76     6728.10    375.08 o 
   7  15 -11     7693.28     7423.88    429.47 o 
   9  15 -11     3434.43     3382.43    350.57 o 
  11  15 -11     3021.21     2993.14    398.18 o 
 -10  16 -11      213.20     -133.75    266.47 o 
  -8  16 -11       70.42      325.71    253.53 o 
  -6  16 -11     1116.45      928.81    267.14 o 
  -4  16 -11     3464.53     3562.80    524.31 o 
  -2  16 -11      680.54      912.01    207.34 o 
   0  16 -11     7522.11     7590.11    382.39 o 
   2  16 -11     1396.96     1540.38    186.05 o 
   4  16 -11     5353.29     5591.37    334.76 o 
   6  16 -11     1855.33     2255.61    513.18 o 
   8  16 -11      755.85      780.93    373.45 o 
  10  16 -11      542.23      688.02    349.95 o 
  -9  17 -11      841.79      587.96    293.73 o 
  -7  17 -11     2071.41     2086.15    337.63 o 
  -5  17 -11      435.29      742.38    238.59 o 
  -3  17 -11     1891.38     1821.27    266.45 o 
  -1  17 -11     2705.94     3411.80    305.13 o 
   1  17 -11     9779.21    10326.43    404.79 o 
   3  17 -11    12628.17    13277.42    512.83 o 
   5  17 -11     1578.23     1453.61    239.90 o 
   7  17 -11     1151.45     1164.76    293.07 o 
   9  17 -11      494.32      234.72    364.79 o 
  11  17 -11     1286.83     2257.99    576.24 o 
  -8  18 -11     2321.65     1838.93    717.21 o 
  -6  18 -11     1754.73     1811.04    351.19 o 
  -4  18 -11     1686.86     1843.27    287.53 o 
  -2  18 -11     4798.05     4948.98    385.64 o 
   0  18 -11    16449.35    15173.99    593.32 o 
   2  18 -11    16580.82    16311.90    594.82 o 
   4  18 -11    11790.69    10808.14    636.84 o 
   6  18 -11     2534.14     2258.73    284.05 o 
   8  18 -11     1864.69     1752.49    289.97 o 
  10  18 -11      768.65      908.26    581.19 o 
  -9  19 -11      239.14     -199.59    263.19 o 
  -7  19 -11     2782.69     2454.77    365.24 o 
  -5  19 -11      248.12      348.47    226.22 o 
  -3  19 -11      347.47      578.14    206.11 o 
  -1  19 -11     4809.89     4941.53    371.07 o 
   1  19 -11      745.58      785.29    190.99 o 
   3  19 -11     1588.13     1568.73    306.67 o 
   5  19 -11     4410.51     4410.54    355.87 o 
   7  19 -11      707.50      535.77    341.30 o 
   9  19 -11       71.67      281.38    232.12 o 
  -8  20 -11      155.91      236.13    253.70 o 
  -6  20 -11     3789.95     3520.66    405.96 o 
  -4  20 -11     1636.67     1961.33    405.60 o 
  -2  20 -11     3986.62     3691.78    349.36 o 
   0  20 -11     9183.62     8998.80    451.59 o 
   2  20 -11    19656.80    19980.91    881.68 o 
   4  20 -11     7379.83     7287.41    661.57 o 
   6  20 -11     5951.67     6548.44    422.89 o 
   8  20 -11     1341.12     2076.00    314.88 o 
  10  20 -11      625.72      851.83    294.75 o 
  -9  21 -11     2484.61     2218.42    628.18 o 
  -7  21 -11     1502.49     1975.68    656.62 o 
  -5  21 -11      852.63      541.17    241.83 o 
  -3  21 -11     1006.78     1667.71    421.67 o 
  -1  21 -11     6131.08     6189.69    323.78 o 
   1  21 -11      599.26      514.42    198.94 o 
   3  21 -11     4359.93     4584.37    356.31 o 
   5  21 -11     3735.65     4134.29    592.32 o 
   7  21 -11      613.06      497.70    223.66 o 
   9  21 -11      257.62      386.33    257.85 o 
  -8  22 -11      806.35      369.10    286.76 o 
  -6  22 -11     2642.84     1947.11    515.65 o 
  -4  22 -11     2844.05     2162.57    461.24 o 
  -2  22 -11     6818.74     7068.65    376.58 o 
   0  22 -11     4334.11     4549.88    456.30 o 
   2  22 -11     3945.94     4164.20    649.20 o 
   4  22 -11     4556.01     5118.19    395.39 o 
   6  22 -11     8815.57     9375.42   1742.34 o 
   8  22 -11     2989.04     3793.66    400.82 o 
  -7  23 -11     3161.40     2871.43    417.97 o 
  -5  23 -11     3693.32     2785.03   1109.21 o 
  -3  23 -11      723.61      899.26    202.99 o 
  -1  23 -11     8461.88     8306.01    491.30 o 
   1  23 -11     5517.17     5000.30    587.37 o 
   3  23 -11      414.32      598.13    209.03 o 
   5  23 -11     3918.14     3473.47    356.40 o 
   7  23 -11     1122.92     1872.71    308.36 o 
   9  23 -11     1302.22     1275.83    315.89 o 
  -6  24 -11      370.19      582.86    272.39 o 
  -4  24 -11      972.02      804.19    209.07 o 
  -2  24 -11     4313.26     4397.64    410.90 o 
   0  24 -11       88.72      147.53    184.63 o 
   2  24 -11      625.41      364.15    208.98 o 
   4  24 -11      453.45      346.72    205.22 o 
   6  24 -11     3932.33     4461.61    415.49 o 
   8  24 -11     1647.22     1605.47    316.89 o 
  -7  25 -11     4997.03     4924.08    422.11 o 
  -5  25 -11     7479.44     7469.69    462.85 o 
  -3  25 -11     5535.09     4627.63    336.31 o 
  -1  25 -11     4391.12     4373.79    410.89 o 
   1  25 -11        1.39      -52.04    187.96 o 
   3  25 -11      422.89      160.86    272.05 o 
   5  25 -11     1720.09     1022.09    271.90 o 
   7  25 -11     1144.54     1217.18    377.16 o 
  -6  26 -11      876.21      696.24    240.60 o 
  -4  26 -11      266.21       16.87    192.26 o 
  -2  26 -11     1620.34     1356.79    289.98 o 
   0  26 -11      666.07      836.56    246.95 o 
   2  26 -11     1617.62     1314.02    424.15 o 
   4  26 -11      769.54      575.03    232.41 o 
   6  26 -11      262.95      179.99    225.34 o 
   8  26 -11      126.93     -158.89    225.34 o 
  -5  27 -11     7405.48     6439.94    439.79 o 
  -3  27 -11     4291.72     4604.98    461.01 o 
  -1  27 -11     1266.25      502.07    279.47 o 
   1  27 -11      147.76      641.72    471.14 o 
   3  27 -11      787.24      822.59    249.77 o 
   5  27 -11      476.28      152.58    224.68 o 
   7  27 -11     2945.77     2789.37    682.59 o 
  -6  28 -11      877.44      643.04    468.66 o 
  -4  28 -11     2382.22     2403.82    473.61 o 
  -2  28 -11      118.54      476.64    251.17 o 
   0  28 -11      830.70      932.50    260.77 o 
   2  28 -11       96.51      289.36    222.58 o 
   4  28 -11      536.07      295.07    233.73 o 
   6  28 -11        7.46      502.61    516.89 o 
  -5  29 -11     3115.17     2334.09    651.68 o 
  -3  29 -11     2350.37     2045.33    375.92 o 
  -1  29 -11     1046.42     1053.82    287.69 o 
   1  29 -11     2013.01     1945.54    325.54 o 
   3  29 -11      223.45      174.62    215.72 o 
   5  29 -11      609.72      376.86    251.47 o 
  -4  30 -11     3117.10     2429.37    401.07 o 
  -2  30 -11      602.88      773.80    283.65 o 
   0  30 -11     1784.92     1298.58    310.19 o 
   2  30 -11     1376.64     1285.08    615.82 o 
   4  30 -11     1548.80     1617.87    320.02 o 
  -3  31 -11     1498.09     1405.17    335.01 o 
  -1  31 -11      639.69      607.13    314.09 o 
   1  31 -11     1174.96      814.39    287.54 o 
   3  31 -11     2108.38     2717.98    889.10 o 
   5  31 -11       44.89      -42.09    236.95 o 
  -2  32 -11       26.68      187.14    264.90 o 
   0  32 -11     3604.95     3595.87    429.90 o 
   2  32 -11     2006.00     2093.12    355.34 o 
   4  32 -11     2280.66     2860.92    649.20 o 
  -1  33 -11      177.29      482.41    297.81 o 
   1  33 -11      866.09      885.73    303.78 o 
  -8   0 -10    10141.19     9939.60    786.46 o 
  -6   0 -10    14033.19    13834.82    855.71 o 
  -4   0 -10     2977.95     2680.90    353.66 o 
  -2   0 -10    21746.32    22290.53    927.43 o 
   0   0 -10     2687.28     3110.44    187.02 o 
   2   0 -10   112037.35   121941.81   2848.77 o 
   4   0 -10    23851.33    23702.28    662.78 o 
   6   0 -10    17706.81    17648.42    840.87 o 
   8   0 -10     4800.71     5060.07    524.31 o 
  10   0 -10     6244.05     5661.05    647.97 o 
  12   0 -10      224.21     -175.59    316.56 o 
 -11   1 -10       23.81     -108.51    254.08 o 
  -9   1 -10       64.09      215.99    323.98 o 
  -7   1 -10      150.30      481.03    218.60 o 
  -5   1 -10     1803.03     1559.26    408.07 o 
  -3   1 -10     3044.33     3303.01    248.16 o 
  -1   1 -10      511.15      605.66    159.52 o 
   1   1 -10      368.85      597.27     62.96 o 
   3   1 -10     1989.83     2273.04    133.86 o 
   5   1 -10      123.36       53.71    110.21 o 
   7   1 -10      207.91      -17.31    153.89 o 
   9   1 -10      623.41     1289.59    243.91 o 
  11   1 -10       54.70      429.86    229.96 o 
 -10   2 -10     1976.73     1714.49    345.22 o 
  -8   2 -10     5279.27     5435.96    691.25 o 
  -6   2 -10    15316.16    16792.77   1245.23 o 
  -4   2 -10     5757.86     5479.28    345.93 o 
  -2   2 -10     9324.55    10766.45    387.12 o 
   0   2 -10     3626.54     3562.19    150.43 o 
   2   2 -10     3496.66     3680.75    453.82 o 
   4   2 -10     7985.68     7877.49    291.58 o 
   6   2 -10    19081.06    18787.03    627.35 o 
   8   2 -10     8049.08     7369.41    414.06 o 
  10   2 -10     2691.05     2271.05    537.91 o 
  12   2 -10      368.01      596.28    264.97 o 
 -11   3 -10     1548.87     1536.91    352.35 o 
  -9   3 -10      828.85      888.14    289.32 o 
  -7   3 -10     3508.72     3838.07    375.11 o 
  -5   3 -10     5850.65     5964.81    603.45 o 
  -3   3 -10     6872.58     7145.64    338.60 o 
  -1   3 -10     4664.34     4460.72    229.47 o 
   1   3 -10     6283.25     6088.90    388.29 o 
   3   3 -10    27383.96    26203.05   1053.56 o 
   5   3 -10     8772.56     9972.97    628.11 o 
   7   3 -10      663.76      817.39    182.24 o 
   9   3 -10     1090.31     1503.38    255.30 o 
  11   3 -10      486.43     -123.54    335.11 o 
 -10   4 -10      623.24      622.02    280.68 o 
  -8   4 -10     3727.80     3683.66    479.79 o 
  -6   4 -10     3774.45     4162.21    369.49 o 
  -4   4 -10     1546.52     1392.58    210.22 o 
  -2   4 -10    41447.85    43795.88   1408.46 o 
   0   4 -10     1444.73     1473.11     90.77 o 
   2   4 -10     3705.95     3816.07    321.51 o 
   4   4 -10     2912.68     3221.17    132.01 o 
   6   4 -10    11225.47    10564.06    449.20 o 
   8   4 -10     3501.74     3890.66    334.31 o 
  10   4 -10     3527.42     3977.72    382.55 o 
  12   4 -10      811.83     1347.95    307.91 o 
 -11   5 -10     3089.67     3681.34   1307.06 o 
  -9   5 -10     3769.69     3372.59    410.25 o 
  -7   5 -10    14900.83    13835.70    641.78 o 
  -5   5 -10     8433.51     7959.77    426.69 o 
  -3   5 -10    15257.97    16658.84    572.48 o 
  -1   5 -10    24919.14    24219.18    547.53 o 
   1   5 -10    17420.95    19421.67    816.14 o 
   3   5 -10    11404.27    10941.23    583.66 o 
   5   5 -10     1035.71     1178.01    239.77 o 
   7   5 -10     1655.13     1411.46    228.77 o 
   9   5 -10     3038.54     3457.77    516.89 o 
  11   5 -10     2764.03     2487.69    430.33 o 
 -10   6 -10     1106.50      602.53    654.15 o 
  -8   6 -10     2585.79     2782.89    405.60 o 
  -6   6 -10      707.48      650.29    210.29 o 
  -4   6 -10     2432.26     2474.76    259.16 o 
  -2   6 -10    19905.10    19856.17    629.47 o 
   0   6 -10      210.74      270.99     89.03 o 
   2   6 -10     5162.81     4830.07    385.81 o 
   4   6 -10      419.30      510.24     77.79 o 
   6   6 -10     4373.49     4585.41    307.04 o 
   8   6 -10     2691.64     2715.68    692.48 o 
  10   6 -10     1759.82     1840.47    298.16 o 
  12   6 -10      333.99      243.58    353.66 o 
 -11   7 -10     4147.84     3345.38    724.63 o 
  -9   7 -10     2994.45     2755.10    376.84 o 
  -7   7 -10    10301.26    10965.96    830.98 o 
  -5   7 -10    13185.70    12541.39    557.83 o 
  -3   7 -10    29697.32    30561.47    908.76 o 
  -1   7 -10    17844.99    18093.58    438.44 o 
   1   7 -10     5629.40     5398.89    417.96 o 
   3   7 -10     4779.53     4743.51    425.38 o 
   5   7 -10     2180.10     2316.36    160.47 o 
   7   7 -10    11666.19    11317.44    496.78 o 
   9   7 -10     5616.60     5405.82    413.74 o 
  11   7 -10     4396.39     4305.96    430.10 o 
 -10   8 -10     1296.97     1054.35    316.54 o 
  -8   8 -10      617.07      360.61    243.01 o 
  -6   8 -10     1935.75     1551.88    268.70 o 
  -4   8 -10     1313.95     1795.69    452.59 o 
  -2   8 -10     1346.80     1327.44    310.38 o 
   0   8 -10     5471.66     5556.40    181.77 o 
   2   8 -10     4217.66     3388.22    373.45 o 
   4   8 -10     5193.94     5390.91    205.91 o 
   6   8 -10     7830.21     7588.47    462.48 o 
   8   8 -10       93.32      107.90    173.60 o 
  10   8 -10      797.96     1038.04    262.58 o 
  12   8 -10      576.32     1041.52    297.19 o 
 -11   9 -10     7768.97     8297.43    952.16 o 
  -9   9 -10     1052.85      614.11    326.46 o 
  -7   9 -10     8984.29     9019.83    588.61 o 
  -5   9 -10     6041.23     6028.99    603.45 o 
  -3   9 -10    22551.59    22371.78    802.54 o 
  -1   9 -10     4257.72     4932.80    324.96 o 
   1   9 -10     6932.06     6511.81    474.85 o 
   3   9 -10     6074.28     6771.49    489.68 o 
   5   9 -10      956.62      891.04    154.06 o 
   7   9 -10     4001.21     4017.28    326.53 o 
   9   9 -10     1302.33      990.19    358.61 o 
  11   9 -10     5718.33     5304.74    478.32 o 
 -10  10 -10     2745.05     2397.65    396.87 o 
  -8  10 -10     3362.25     3505.75    393.37 o 
  -6  10 -10     5128.79     4871.82    403.56 o 
  -4  10 -10    14386.35    13880.70    748.13 o 
  -2  10 -10    15597.77    14453.04    530.60 o 
   0  10 -10    10910.96    11869.31    396.55 o 
   2  10 -10     6022.91     5841.59    479.79 o 
   4  10 -10      248.37      249.97     80.28 o 
   6  10 -10     2367.68     2466.63    249.57 o 
   8  10 -10     3554.37     4003.58    353.90 o 
  10  10 -10     4863.84     4555.88    821.09 o 
  12  10 -10     1537.32     1747.20    356.21 o 
 -11  11 -10     4074.11     3942.21    709.79 o 
  -9  11 -10      232.40      148.57    281.94 o 
  -7  11 -10     5212.65     5586.51    556.46 o 
  -5  11 -10       80.57      426.52    247.32 o 
  -3  11 -10     7639.45     7465.54    675.17 o 
  -1  11 -10        2.99      -48.96     80.09 o 
   1  11 -10     4468.15     3974.36    435.27 o 
   3  11 -10     2214.38     2656.17    370.97 o 
   5  11 -10      202.18      174.67    131.76 o 
   7  11 -10     7859.76     7783.38    427.12 o 
   9  11 -10      580.41      233.92    201.25 o 
  11  11 -10     2329.73     2018.03    328.88 o 
 -10  12 -10     2093.09     2203.02    520.60 o 
  -8  12 -10     8296.90     8164.31    599.74 o 
  -6  12 -10     4751.17     4550.93    400.70 o 
  -4  12 -10    15248.99    14728.84    604.81 o 
  -2  12 -10    15484.97    15021.73    557.98 o 
   0  12 -10     5706.99     5812.39    220.06 o 
   2  12 -10    10768.67    10369.93    647.97 o 
   4  12 -10     6615.75     7405.74    254.71 o 
   6  12 -10    14568.05    13854.55   1035.01 o 
   8  12 -10     6612.16     6183.10    452.59 o 
  10  12 -10     4690.28     4717.40    430.97 o 
  12  12 -10     1831.64     1337.17    476.08 o 
  -9  13 -10      375.60      559.34    315.33 o 
  -7  13 -10     1301.25     1235.30    289.32 o 
  -5  13 -10     3618.45     3058.32    326.73 o 
  -3  13 -10     2691.20     2735.98    593.56 o 
  -1  13 -10     3146.84     3490.41    247.56 o 
   1  13 -10     5216.34     4977.09    200.17 o 
   3  13 -10      596.25      777.58     95.78 o 
   5  13 -10     1573.51     2071.69    219.15 o 
   7  13 -10     2420.85     2362.35    328.93 o 
   9  13 -10      230.93      234.62    206.77 o 
  11  13 -10      766.89      762.09    356.13 o 
 -10  14 -10     2167.27     2415.92    409.11 o 
  -8  14 -10     9842.34     9566.33    620.76 o 
  -6  14 -10     5914.35     6327.39    786.46 o 
  -4  14 -10     6743.82     7073.67   1043.67 o 
  -2  14 -10     9866.65     9751.11    450.25 o 
   0  14 -10     6882.38     6694.15    258.58 o 
   2  14 -10    17792.89    16778.06    430.94 o 
   4  14 -10    11054.31    11886.00   1088.19 o 
   6  14 -10     8020.06     7593.86    423.11 o 
   8  14 -10     2841.41     3002.28    320.09 o 
  10  14 -10     1924.70     1900.75    318.80 o 
  -9  15 -10     1711.16     2122.19    493.39 o 
  -7  15 -10      251.37      -21.95    260.92 o 
  -5  15 -10     3389.01     3034.28    339.38 o 
  -3  15 -10     2458.20     2545.77    286.52 o 
  -1  15 -10     6549.29     6890.33    477.32 o 
   1  15 -10     7068.17     7018.78    256.87 o 
   3  15 -10      978.46      945.26    120.74 o 
   5  15 -10      953.79     1245.82    203.70 o 
   7  15 -10     1324.37     1642.19    256.29 o 
   9  15 -10     1198.42      875.50    250.17 o 
  11  15 -10      147.42      -79.24    238.36 o 
 -10  16 -10      874.09      837.03    331.40 o 
  -8  16 -10     2288.75     2060.88    363.55 o 
  -6  16 -10     1732.41     1959.31    305.07 o 
  -4  16 -10     2159.50     2368.34    298.54 o 
  -2  16 -10     4203.05     4442.93    345.73 o 
   0  16 -10     8108.66     8498.79    404.15 o 
   2  16 -10    20138.15    18932.17    495.43 o 
   4  16 -10      202.74      -37.84    134.97 o 
   6  16 -10     8873.71     8582.73    440.82 o 
   8  16 -10     1053.80      905.73    737.00 o 
  10  16 -10     2469.56     2355.08    348.85 o 
  -9  17 -10     2927.23     2721.74    413.12 o 
  -7  17 -10      165.47      261.37    236.92 o 
  -5  17 -10     2028.21     2034.14    303.51 o 
  -3  17 -10     1914.44     1984.67    280.70 o 
  -1  17 -10     6416.32     6967.78    628.18 o 
   1  17 -10    11161.51    11271.27    464.53 o 
   3  17 -10     8416.84     8252.54    402.63 o 
   5  17 -10     5349.21     4944.82    403.12 o 
   7  17 -10     4004.29     4351.04    367.26 o 
   9  17 -10     2346.04     1803.95    309.55 o 
  11  17 -10      747.65      646.88    271.54 o 
 -10  18 -10       38.12     -232.48    363.55 o 
  -8  18 -10      116.05     -152.16    230.12 o 
  -6  18 -10      930.79      489.39    354.90 o 
  -4  18 -10     1818.98     1849.16    279.68 o 
  -2  18 -10       98.50      210.20    177.39 o 
   0  18 -10     1375.73     1396.63    168.00 o 
   2  18 -10     4127.53     4369.44    309.25 o 
   4  18 -10      573.40      383.48    173.40 o 
   6  18 -10     2591.55     2555.32    445.17 o 
   8  18 -10      555.93      582.40    225.50 o 
  10  18 -10      577.07      765.30    285.65 o 
  -9  19 -10     4739.38     5108.32    788.94 o 
  -7  19 -10     6002.47     5334.41    730.82 o 
  -5  19 -10      949.28     1066.51    263.79 o 
  -3  19 -10     3080.75     2899.19    391.99 o 
  -1  19 -10      636.05      577.49    194.90 o 
   1  19 -10    10259.31     9220.68    440.82 o 
   3  19 -10    17146.85    18255.43    671.39 o 
   5  19 -10    11570.58    11399.12    562.64 o 
   7  19 -10    10267.62     9933.28    531.33 o 
   9  19 -10     1444.80     1755.05    308.67 o 
  -8  20 -10     1164.81      884.35    414.25 o 
  -6  20 -10      737.06      530.86    241.18 o 
  -4  20 -10      104.22     -125.85    304.20 o 
  -2  20 -10      311.57      589.14    208.56 o 
   0  20 -10     1007.09     1149.58    150.76 o 
   2  20 -10     2004.64     1811.74    242.21 o 
   4  20 -10      439.91      441.88    184.63 o 
   6  20 -10     1083.75     1247.93    247.76 o 
   8  20 -10      265.17      489.56    227.84 o 
  10  20 -10      224.43      143.26    242.97 o 
  -9  21 -10     2702.30     2530.04    586.14 o 
  -7  21 -10     5242.93     4508.88    587.37 o 
  -5  21 -10      898.23      944.86    267.72 o 
  -3  21 -10     3058.42     3052.09    341.06 o 
  -1  21 -10      831.54      684.20    168.24 o 
   1  21 -10     7612.93     7376.55    568.83 o 
   3  21 -10     3832.11     4436.81    379.63 o 
   5  21 -10     7829.94     7460.43    454.14 o 
   7  21 -10     4601.67     4957.38    426.89 o 
   9  21 -10     2634.96     2954.15    817.38 o 
  -8  22 -10     2004.77     2155.87    391.56 o 
  -6  22 -10     3585.83     3663.00    539.15 o 
  -4  22 -10      451.08      229.39    453.82 o 
  -2  22 -10      893.50      706.04    180.27 o 
   0  22 -10      275.57      414.83    253.50 o 
   2  22 -10     2917.28     3487.25    485.97 o 
   4  22 -10      921.93      791.06    289.36 o 
   6  22 -10      957.23     1105.28    262.58 o 
   8  22 -10     1274.50     1440.68    303.54 o 
  -7  23 -10     1057.87     2145.97    370.74 o 
  -5  23 -10      830.29     1042.08    521.84 o 
  -3  23 -10     4186.60     3955.89    352.40 o 
  -1  23 -10      851.83      640.87    420.44 o 
   1  23 -10      329.72      340.66    183.88 o 
   3  23 -10     4362.23     4646.12    469.90 o 
   5  23 -10     2012.62     2114.18    394.47 o 
   7  23 -10     4193.69     4398.71    421.96 o 
   9  23 -10     2170.24     1536.67    322.49 o 
  -8  24 -10     3413.97     4220.85    495.54 o 
  -6  24 -10     2635.46     3018.40    330.22 o 
  -4  24 -10     3467.44     3465.09    316.78 o 
  -2  24 -10      892.52     1010.26    189.61 o 
   0  24 -10     2198.28     2088.11    294.98 o 
   2  24 -10     2454.70     2527.51    555.22 o 
   4  24 -10     1140.71      613.46    224.51 o 
   6  24 -10     1323.25     1081.00    983.08 o 
   8  24 -10      937.71      812.79    664.04 o 
  -7  25 -10      437.15      498.55    231.23 o 
  -5  25 -10      134.30      254.38    190.93 o 
  -3  25 -10     3609.93     3748.01    306.88 o 
  -1  25 -10     1371.19     1198.29    263.84 o 
   1  25 -10     5560.17     5155.02    427.12 o 
   3  25 -10     1029.23     1105.10    391.99 o 
   5  25 -10      970.57     1289.64    275.32 o 
   7  25 -10     1199.93     1175.10    372.21 o 
  -6  26 -10     5508.08     5549.93    363.29 o 
  -4  26 -10     6766.81     6347.29    409.57 o 
  -2  26 -10     9479.01     9864.61    564.82 o 
   0  26 -10      267.36      438.92    218.34 o 
   2  26 -10     4263.75     4623.70    408.95 o 
   4  26 -10      199.47      161.47    210.46 o 
   6  26 -10      738.25      669.13    253.91 o 
   8  26 -10     1725.27     1608.02    333.53 o 
  -7  27 -10      576.78      918.42    242.95 o 
  -5  27 -10      335.09      227.75    195.90 o 
  -3  27 -10      311.29      209.52    242.28 o 
  -1  27 -10      259.04       93.26    208.51 o 
   1  27 -10     3447.50     3270.11    488.45 o 
   3  27 -10      567.59      723.57    235.90 o 
   5  27 -10      128.43      371.66    413.02 o 
   7  27 -10       12.46      113.10    221.76 o 
  -6  28 -10     5457.06     5179.53    486.63 o 
  -4  28 -10     4430.51     4317.82    473.21 o 
  -2  28 -10     3560.73     3093.85    500.81 o 
   0  28 -10     2320.02     1977.83    435.27 o 
   2  28 -10     1525.01     1655.87    516.89 o 
   4  28 -10      718.35      337.86    488.45 o 
   6  28 -10     1077.56     1063.20    291.88 o 
  -5  29 -10     1556.61     1943.90    497.10 o 
  -3  29 -10      721.39      895.97    469.90 o 
  -1  29 -10     1800.49     2237.02    351.77 o 
   1  29 -10     1622.23     2461.93    356.51 o 
   3  29 -10      464.83      204.06    230.95 o 
   5  29 -10      126.07       52.15    215.88 o 
   7  29 -10     1295.86      516.89    519.36 o 
  -4  30 -10      439.34      450.45    277.89 o 
  -2  30 -10     2886.35     2526.78    408.07 o 
   0  30 -10     4587.01     4416.37    449.54 o 
   2  30 -10     1693.52     1751.74    306.03 o 
   4  30 -10      454.05      -86.10    225.42 o 
   6  30 -10      589.21      560.78    273.73 o 
  -3  31 -10     1251.35     1356.77    342.11 o 
  -1  31 -10     4624.58     4236.75    462.23 o 
   1  31 -10     2745.07     2361.50    630.65 o 
   3  31 -10     1430.87     1352.22    309.45 o 
   5  31 -10      803.46      276.15    256.04 o 
  -4  32 -10      222.00       56.88    333.88 o 
  -2  32 -10      757.15      752.12    294.05 o 
   0  32 -10     1818.97     1566.71    526.78 o 
   2  32 -10      523.41      480.42    270.94 o 
   4  32 -10      646.27     1092.25    304.01 o 
  -1  33 -10     4412.75     5248.03    704.85 o 
   1  33 -10     2762.61     2798.83    400.03 o 
   3  33 -10     7064.64     7917.94    614.22 o 
   0  34 -10     1201.35      952.16    393.23 o 
 -11   1  -9     3929.87     3426.01    453.60 o 
  -9   1  -9    10836.52     9974.23    823.56 o 
  -7   1  -9    10075.45    10040.35    527.20 o 
  -5   1  -9     4112.70     4117.17    318.22 o 
  -3   1  -9     7224.28     6613.45    327.02 o 
  -1   1  -9     1881.30     2225.32    132.68 o 
   1   1  -9    45233.43    49092.01    830.11 o 
   3   1  -9     9522.20     8681.88    210.76 o 
   5   1  -9    21903.51    23111.39    667.93 o 
   7   1  -9     8146.65     8099.54    665.28 o 
   9   1  -9     5979.36     6887.85    441.93 o 
  11   1  -9     1773.20     1223.96    366.03 o 
  13   1  -9      313.85       35.77    429.09 o 
 -12   2  -9     1878.83     1763.81    380.33 o 
 -10   2  -9      643.75      617.73    267.54 o 
  -8   2  -9     2346.06     2262.92    324.40 o 
  -6   2  -9     8229.32     7998.01    528.02 o 
  -4   2  -9     1751.92     1698.68    211.60 o 
  -2   2  -9     2933.24     3182.63    223.82 o 
   0   2  -9     2076.73     2129.53    108.34 o 
   2   2  -9    15723.17    17235.55    502.77 o 
   4   2  -9     5632.24     5768.54    175.65 o 
   6   2  -9     6260.42     6696.40    340.53 o 
   8   2  -9     1358.55     1437.91    283.18 o 
  10   2  -9      740.16      730.52    239.56 o 
  12   2  -9      334.71      307.68    255.97 o 
 -11   3  -9     1639.47     1124.02    327.87 o 
  -9   3  -9     1692.34     1828.89    334.81 o 
  -7   3  -9       73.45        3.97    198.20 o 
  -5   3  -9      299.48      525.36    168.75 o 
  -3   3  -9     4109.82     3697.37    259.58 o 
  -1   3  -9     6503.11     6499.10    213.04 o 
   1   3  -9    17406.10    15536.35    665.28 o 
   3   3  -9     1203.54     1362.65    255.97 o 
   5   3  -9     8686.32     8889.60    362.49 o 
   7   3  -9     3338.48     3218.02    281.94 o 
   9   3  -9     3511.73     3839.29    382.10 o 
  11   3  -9     5834.07     5062.98    463.27 o 
  13   3  -9      430.19      309.14    393.23 o 
 -12   4  -9     2760.64     2813.27    607.16 o 
 -10   4  -9     2907.74     2510.76    671.46 o 
  -8   4  -9    11858.30    11744.84    603.26 o 
  -6   4  -9    11635.57    11415.91    541.08 o 
  -4   4  -9     4105.06     4104.92    305.13 o 
  -2   4  -9     2877.69     3156.07    227.09 o 
   0   4  -9    13741.10    14276.24    410.52 o 
   2   4  -9    14955.29    16221.41    667.75 o 
   4   4  -9     3260.32     2995.99    155.43 o 
   6   4  -9    15767.21    16094.53    558.95 o 
   8   4  -9      656.56      260.95    200.33 o 
  10   4  -9     3966.52     3720.35    568.83 o 
  12   4  -9      267.58      181.41    288.12 o 
 -11   5  -9      700.90      966.78    325.86 o 
  -9   5  -9     2897.95     2653.85    385.81 o 
  -7   5  -9     1273.18     1374.85    272.39 o 
  -5   5  -9      852.85      823.88    191.49 o 
  -3   5  -9     4082.03     3761.64    274.14 o 
  -1   5  -9    22075.60    22225.08    652.56 o 
   1   5  -9     2105.56     2262.93    262.15 o 
   3   5  -9      171.12      108.82    158.28 o 
   5   5  -9     5230.91     5308.98    225.94 o 
   7   5  -9     2116.82     1798.46    457.53 o 
   9   5  -9     2083.55     1798.68    278.23 o 
  11   5  -9     2051.43     2379.44    350.37 o 
 -10   6  -9     5481.13     4889.32    882.92 o 
  -8   6  -9     4365.21     4057.98    699.90 o 
  -6   6  -9    10378.19    11226.27    532.49 o 
  -4   6  -9     7017.36     6214.70    353.05 o 
  -2   6  -9    30794.03    31569.87    884.37 o 
   0   6  -9     9415.44     7820.11    509.47 o 
   2   6  -9    25819.95    27573.18   1063.46 o 
   4   6  -9     1393.60     1515.87    110.13 o 
   6   6  -9     4941.24     4688.45    515.65 o 
   8   6  -9     1121.61     1053.39    274.52 o 
  10   6  -9     4155.54     4121.29    655.39 o 
  12   6  -9     2111.99     1446.83    320.62 o 
 -11   7  -9      105.30     -159.57    310.38 o 
  -9   7  -9      717.71      955.84    281.15 o 
  -7   7  -9      630.28      633.79    231.71 o 
  -5   7  -9     1326.76     1372.32    220.97 o 
  -3   7  -9     3517.67     4452.21    285.78 o 
  -1   7  -9    12912.02    13627.69    354.40 o 
   1   7  -9     2780.11     2599.28    304.20 o 
   3   7  -9      825.22      964.53    227.53 o 
   5   7  -9      506.07      511.95    122.41 o 
   7   7  -9     1899.76     2008.04    462.48 o 
   9   7  -9     1723.53     1604.42    271.45 o 
  11   7  -9      211.27      452.92    242.96 o 
 -10   8  -9     3365.07     3939.57    463.42 o 
  -8   8  -9     2660.00     2196.54    334.66 o 
  -6   8  -9     4923.24     5719.83    429.11 o 
  -4   8  -9    21595.36    20805.81    943.51 o 
  -2   8  -9    24483.20    23821.23    726.08 o 
   0   8  -9     4160.40     3798.27    192.17 o 
   2   8  -9    28691.77    27785.87   1147.54 o 
   4   8  -9      986.68     1062.35    101.30 o 
   6   8  -9     4397.21     4705.10    302.22 o 
   8   8  -9     1501.19     1891.10    323.98 o 
  10   8  -9     4196.56     4305.56    413.88 o 
  12   8  -9     3434.05     3485.76    426.61 o 
 -11   9  -9      227.25      234.02    294.48 o 
  -9   9  -9     2282.90     2265.12    353.96 o 
  -7   9  -9     3291.45     3354.07    421.67 o 
  -5   9  -9     6383.43     5848.17    402.04 o 
  -3   9  -9     7296.92     7471.41    374.87 o 
  -1   9  -9      363.87      177.77     92.62 o 
   1   9  -9     3331.08     3830.91    385.81 o 
   3   9  -9      960.01      719.69    232.48 o 
   5   9  -9      391.49      508.80    107.77 o 
   7   9  -9     1469.19     1229.20    218.63 o 
   9   9  -9     1410.82     1600.76    264.21 o 
  11   9  -9     1570.04     1837.93    338.82 o 
 -10  10  -9     1412.69     1610.65    469.90 o 
  -8  10  -9     1182.24     1037.53    276.48 o 
  -6  10  -9     7713.72     7429.13    743.18 o 
  -4  10  -9     7401.98     7498.30    416.63 o 
  -2  10  -9     4781.78     4545.09    292.93 o 
   0  10  -9     6528.42     6288.17    228.26 o 
   2  10  -9    10478.57     9615.62    581.19 o 
   4  10  -9      915.68      964.36    105.55 o 
   6  10  -9     2121.48     2238.13    415.49 o 
   8  10  -9      861.80      939.94    221.63 o 
  10  10  -9     1241.10      730.75    317.80 o 
  12  10  -9     1760.11     2326.38    381.60 o 
 -11  11  -9     2303.60     1737.91    388.04 o 
  -9  11  -9      582.64      334.94    241.82 o 
  -7  11  -9     2756.37     2620.66    438.98 o 
  -5  11  -9     5981.73     5459.58    819.85 o 
  -3  11  -9    17587.10    17869.04    636.91 o 
  -1  11  -9     6214.53     6277.09    240.14 o 
   1  11  -9    10736.97    11284.59    497.73 o 
   3  11  -9     2073.21     2206.66    124.27 o 
   5  11  -9     2580.80     2814.84    280.48 o 
   7  11  -9     4083.42     3760.08    432.80 o 
   9  11  -9     2311.36     2910.19    489.68 o 
  11  11  -9     3754.40     4021.79    949.69 o 
 -10  12  -9      559.92      848.18    299.45 o 
  -8  12  -9     4417.35     3836.14    542.86 o 
  -6  12  -9     7490.48     6798.69    487.90 o 
  -4  12  -9      245.56      314.12    171.83 o 
  -2  12  -9      753.88      728.96    174.36 o 
   0  12  -9     5820.17     5901.37    365.60 o 
   2  12  -9     4932.03     4871.06    179.52 o 
   4  12  -9      758.69      812.75    111.08 o 
   6  12  -9     1251.74     1311.10    211.37 o 
   8  12  -9      402.78      762.80    243.61 o 
  10  12  -9     1126.73     1145.18    270.31 o 
  12  12  -9      308.80      421.36    274.52 o 
 -11  13  -9     2095.55     1468.89    379.29 o 
  -9  13  -9     1731.42     2051.84    346.58 o 
  -7  13  -9     7040.95     6935.50    521.00 o 
  -5  13  -9     5813.97     5318.23    404.50 o 
  -3  13  -9    13933.75    14233.46    564.47 o 
  -1  13  -9     9941.32    10578.74    426.59 o 
   1  13  -9    10654.57     9782.41    343.02 o 
   3  13  -9    10843.24    11431.33    322.09 o 
   5  13  -9    11644.89    11888.16    840.87 o 
   7  13  -9     4796.62     5385.31    387.86 o 
   9  13  -9     1773.33     1896.20    291.01 o 
  11  13  -9     1247.60     1284.79    307.41 o 
 -10  14  -9      962.62      649.22    309.30 o 
  -8  14  -9     1734.29     2289.40    584.90 o 
  -6  14  -9     5050.51     5071.76    765.44 o 
  -4  14  -9      416.07      550.90    196.13 o 
  -2  14  -9     2736.02     2834.27    271.13 o 
   0  14  -9    11742.24    12691.57    365.27 o 
   2  14  -9     3972.20     3477.60    176.61 o 
   4  14  -9     2291.25     2805.45    292.26 o 
   6  14  -9      614.60      568.98    189.85 o 
   8  14  -9      105.73     -104.07    275.76 o 
  10  14  -9      620.74      484.15    238.77 o 
  -9  15  -9     2689.10     3227.56    419.60 o 
  -7  15  -9     7581.44     7070.67    528.12 o 
  -5  15  -9     3307.57     3099.10    337.91 o 
  -3  15  -9    11715.36    11854.78    527.65 o 
  -1  15  -9     4462.43     4606.22    313.31 o 
   1  15  -9    18021.54    17019.70    387.34 o 
   3  15  -9    21054.14    21203.84    537.48 o 
   5  15  -9     9100.00     8726.41    417.29 o 
   7  15  -9    10090.65    10560.24    535.44 o 
   9  15  -9      411.93       64.11    199.39 o 
  11  15  -9      645.46      727.25    269.47 o 
 -10  16  -9     1332.60     1671.40    377.16 o 
  -8  16  -9     1678.81     1560.33    591.08 o 
  -6  16  -9      596.83      738.46    243.91 o 
  -4  16  -9      340.88      585.53    204.81 o 
  -2  16  -9     3810.41     3970.53    320.28 o 
   0  16  -9      837.76      930.29    244.84 o 
   2  16  -9    11156.68    10439.61    357.23 o 
   4  16  -9     2125.71     2651.55    252.04 o 
   6  16  -9     5862.96     5490.30    396.93 o 
   8  16  -9      510.82      533.45    216.86 o 
  10  16  -9     1467.11     1469.98    297.70 o 
  -9  17  -9     1934.08     2379.16    398.68 o 
  -7  17  -9     2718.08     2464.03    349.45 o 
  -5  17  -9      142.16      -43.98    244.84 o 
  -3  17  -9     7283.16     7031.05    514.42 o 
  -1  17  -9     3121.89     3421.53    343.77 o 
   1  17  -9     4519.89     4424.58    300.13 o 
   3  17  -9     5087.87     5408.00    329.37 o 
   5  17  -9     3732.65     3771.52    319.67 o 
   7  17  -9     3974.66     3962.63    359.35 o 
   9  17  -9      325.09      212.18    268.34 o 
  11  17  -9        1.49       80.72    247.32 o 
 -10  18  -9     1766.81     1869.70    546.57 o 
  -8  18  -9     3918.85     4582.83    482.65 o 
  -6  18  -9     2576.05     2756.83    355.62 o 
  -4  18  -9     8895.23     9014.11    502.10 o 
  -2  18  -9     5623.03     6001.46    390.97 o 
   0  18  -9     2926.21     3068.81    169.69 o 
   2  18  -9     7661.46     6849.50    531.73 o 
   4  18  -9     4531.49     4540.63    343.42 o 
   6  18  -9    11339.25    11011.48    519.19 o 
   8  18  -9     2569.60     2272.58    310.12 o 
  10  18  -9      390.80      315.53    238.34 o 
  -9  19  -9      579.09      695.70    303.11 o 
  -7  19  -9      995.17      738.12    398.18 o 
  -5  19  -9     3047.12     3452.61    375.21 o 
  -3  19  -9     2522.53     2154.35    285.62 o 
  -1  19  -9      287.96      150.09    155.24 o 
   1  19  -9     1378.39     1991.71    321.51 o 
   3  19  -9     5048.60     5085.00    359.52 o 
   5  19  -9      284.41      429.64    193.21 o 
   7  19  -9     1095.97     1442.61    259.13 o 
   9  19  -9      554.11      851.09    266.23 o 
  -8  20  -9     5690.06     4372.07    466.77 o 
  -6  20  -9     8591.20     7443.97    547.99 o 
  -4  20  -9     5753.85     5667.27    449.74 o 
  -2  20  -9     8551.88     7802.28    362.90 o 
   0  20  -9     3946.27     4078.02    222.86 o 
   2  20  -9    14875.56    14324.50    741.95 o 
   4  20  -9     5062.14     4751.57    370.87 o 
   6  20  -9    14969.77    14806.04    636.39 o 
   8  20  -9     5095.35     3993.41    403.42 o 
  10  20  -9     1175.95     1578.80    330.72 o 
  -9  21  -9      679.58      927.43    445.17 o 
  -7  21  -9      136.64      119.59    225.61 o 
  -5  21  -9     1350.59     1673.14    297.37 o 
  -3  21  -9      838.80      973.47    289.36 o 
  -1  21  -9     3049.87     3105.05    232.38 o 
   1  21  -9     1489.56     1308.08    230.21 o 
   3  21  -9     3111.02     3321.21    314.20 o 
   5  21  -9     1210.82     1461.70    451.35 o 
   7  21  -9      662.25      837.27    245.65 o 
   9  21  -9      929.97      798.96    280.00 o 
  -8  22  -9     2454.06     2431.89    398.23 o 
  -6  22  -9     1778.34     1486.59    314.06 o 
  -4  22  -9     2881.43     2972.57    470.39 o 
  -2  22  -9     5532.42     5451.47    432.29 o 
   0  22  -9     2543.20     2715.23    301.21 o 
   2  22  -9     7706.07     7635.35    958.35 o 
   4  22  -9     3079.20     3540.83    344.98 o 
   6  22  -9     7165.71     6494.59    450.34 o 
   8  22  -9     2708.88     2774.36    368.31 o 
  10  22  -9     4130.96     3618.82    438.16 o 
  -9  23  -9     2970.94     3276.93    660.33 o 
  -7  23  -9     2524.80     2375.69    379.29 o 
  -5  23  -9     7173.77     6633.57    427.93 o 
  -3  23  -9      189.24      307.49    139.62 o 
  -1  23  -9     8635.54     8290.02    349.51 o 
   1  23  -9     2380.55     2048.83    276.94 o 
   3  23  -9      871.98      984.68    231.04 o 
   5  23  -9     1139.11     1248.94    254.96 o 
   7  23  -9     1198.04      796.34    261.43 o 
   9  23  -9      913.24     1004.26    295.77 o 
  -8  24  -9     2195.35     2175.85    397.78 o 
  -6  24  -9      345.36      426.25    206.89 o 
  -4  24  -9      529.63      704.98    169.50 o 
  -2  24  -9     6379.43     6662.33    495.57 o 
   0  24  -9       87.53      274.13    195.28 o 
   2  24  -9     9302.62     9013.41    495.71 o 
   4  24  -9       81.63      -51.32    352.42 o 
   6  24  -9      912.38      565.62    237.27 o 
   8  24  -9     1054.93     1175.02    547.80 o 
  -7  25  -9     1981.55     2002.74    430.33 o 
  -5  25  -9     7090.99     7284.05    422.65 o 
  -3  25  -9     6332.76     6619.95    386.16 o 
  -1  25  -9     5862.89     5588.49    441.70 o 
   1  25  -9     4413.62     4241.09    383.20 o 
   3  25  -9     4712.84     4741.88    408.83 o 
   5  25  -9      562.39      487.68    232.27 o 
   7  25  -9     2026.80     2752.92    571.30 o 
   9  25  -9     2006.65     1470.84    476.08 o 
  -8  26  -9      136.53      215.12    367.26 o 
  -6  26  -9      154.20      299.97    175.25 o 
  -4  26  -9      330.30      605.42    196.18 o 
  -2  26  -9     3537.89     3614.91    389.74 o 
   0  26  -9      315.86      273.66    218.34 o 
   2  26  -9     1531.84     1191.02    276.99 o 
   4  26  -9       18.63      -33.14    191.78 o 
   6  26  -9      546.49     -139.31    414.25 o 
   8  26  -9       93.93      -30.81    239.67 o 
  -7  27  -9     1037.93      803.47    341.30 o 
  -5  27  -9     6884.95     6547.37    428.81 o 
  -3  27  -9     7017.57     6895.81    405.63 o 
  -1  27  -9     4414.48     4264.63    676.41 o 
   1  27  -9     6725.68     6126.16    479.17 o 
   3  27  -9     1017.49      940.21    256.02 o 
   5  27  -9      370.03      254.83    222.34 o 
   7  27  -9     1476.51     1240.06    305.92 o 
  -6  28  -9      220.60       86.90    232.41 o 
  -4  28  -9      875.77      631.47    221.32 o 
  -2  28  -9     3514.46     2947.12    383.26 o 
   0  28  -9     3007.06     2312.54    331.84 o 
   2  28  -9     1034.56     1044.09    394.47 o 
   4  28  -9      689.87      706.83    255.17 o 
   6  28  -9       21.14      260.60    237.03 o 
  -5  29  -9     3781.57     3754.59    406.59 o 
  -3  29  -9     2589.53     1732.63    339.08 o 
  -1  29  -9      755.43      807.25    267.40 o 
   1  29  -9     3934.14     4299.00    429.89 o 
   3  29  -9      256.19      134.47    228.62 o 
   5  29  -9     1238.56     1417.08    359.84 o 
   7  29  -9     1275.63     1592.02    333.50 o 
  -6  30  -9      653.37      128.60    353.66 o 
  -4  30  -9     2208.43     2507.78    531.73 o 
  -2  30  -9     2200.31     3021.86    396.92 o 
   0  30  -9     9239.29     8407.22    556.18 o 
   2  30  -9      126.32      -54.19    208.80 o 
   4  30  -9     1763.77     1933.53    340.98 o 
   6  30  -9      398.16      526.57    626.94 o 
  -5  31  -9      179.00      534.20    378.39 o 
  -3  31  -9     1740.99      962.06    415.49 o 
  -1  31  -9      324.07      646.46    277.91 o 
   1  31  -9      990.70     1090.24    301.77 o 
   3  31  -9      576.73      474.94    271.30 o 
   5  31  -9      447.90      119.69    239.29 o 
  -4  32  -9      651.05      192.91    351.19 o 
  -2  32  -9     1649.06     1293.46    430.33 o 
   0  32  -9     2519.47     3021.85    407.59 o 
   2  32  -9     3592.73     3268.77    478.56 o 
   4  32  -9     4357.18     4315.93    469.82 o 
  -3  33  -9      241.87     1018.94    413.02 o 
  -1  33  -9      832.48      487.21    348.71 o 
   1  33  -9     1586.02     1532.09    472.37 o 
   3  33  -9       60.43      337.00    248.46 o 
  -2  34  -9      521.79      143.44    331.40 o 
   0  34  -9      419.52      252.26    333.88 o 
   2  34  -9     2657.28     2858.96    521.84 o 
 -12   0  -8     5466.25     3944.68    675.17 o 
 -10   0  -8     5512.45     4830.07    672.70 o 
  -8   0  -8    19270.32    17227.98   1041.20 o 
  -6   0  -8     9433.06    10340.25    694.96 o 
  -4   0  -8     6772.12     6244.71    474.85 o 
  -2   0  -8    11138.87    12205.01    578.72 o 
   0   0  -8    12032.58    11775.94   1180.93 o 
   2   0  -8    18827.55    21291.98    551.74 o 
   4   0  -8     6595.80     5831.69    368.50 o 
   6   0  -8    33946.75    36315.78   1436.90 o 
   8   0  -8     9458.58     8660.98    652.91 o 
  10   0  -8     6716.64     6672.57    682.59 o 
  12   0  -8     2097.49     2594.34    534.20 o 
 -11   1  -8       55.94      250.73    382.10 o 
  -9   1  -8      203.27      289.59    231.88 o 
  -7   1  -8      284.95      185.36    268.34 o 
  -5   1  -8      280.62      152.10    145.15 o 
  -3   1  -8     3766.97     3767.98    253.28 o 
  -1   1  -8     2370.38     2637.35    298.81 o 
   1   1  -8     9809.51     9826.20    236.10 o 
   3   1  -8     6777.18     7018.02    183.71 o 
   5   1  -8     1610.04     1498.56    171.14 o 
   7   1  -8     2187.38     2307.21    345.00 o 
   9   1  -8      602.33     1085.02    241.41 o 
  11   1  -8      945.99     1571.48    304.15 o 
  13   1  -8       29.23      201.06    307.91 o 
 -12   2  -8     4214.42     4828.44    528.52 o 
 -10   2  -8     1915.74     1667.54    382.10 o 
  -8   2  -8     4138.09     4405.12    409.08 o 
  -6   2  -8      126.70      145.50    167.45 o 
  -4   2  -8    12915.59    12910.60    489.62 o 
  -2   2  -8     7752.47     8131.75    427.86 o 
   0   2  -8     3718.35     3310.10    126.77 o 
   2   2  -8    17902.63    19379.91    527.26 o 
   4   2  -8     9085.23     8355.00    367.99 o 
   6   2  -8    25516.99    26323.12    782.46 o 
   8   2  -8     4044.21     3745.16    333.80 o 
  10   2  -8     8608.78     7417.81    520.24 o 
  12   2  -8      555.54      348.98    260.55 o 
 -11   3  -8      795.48      499.96    295.30 o 
  -9   3  -8     4443.44     5581.03    963.29 o 
  -7   3  -8     3776.56     3303.59    346.21 o 
  -5   3  -8     7790.15     7887.81    406.25 o 
  -3   3  -8    13254.94    12594.02    454.43 o 
  -1   3  -8    18480.03    19276.72    454.34 o 
   1   3  -8    13879.38    14485.26    608.40 o 
   3   3  -8    10681.64    11043.12    281.38 o 
   5   3  -8     9614.80     9782.60    388.25 o 
   7   3  -8     8162.53     8475.22    633.13 o 
   9   3  -8     1968.39     1773.04    274.14 o 
  11   3  -8     2008.31     1907.41    331.40 o 
  13   3  -8      506.42      713.86    509.47 o 
 -12   4  -8     3910.50     3378.48    702.38 o 
 -10   4  -8      836.09      633.40    275.23 o 
  -8   4  -8    10642.28    11112.07    599.64 o 
  -6   4  -8     3899.32     4137.34    347.53 o 
  -4   4  -8     3332.55     2902.23    256.19 o 
  -2   4  -8      289.51      145.72    129.84 o 
   0   4  -8     2175.36     2515.20    252.26 o 
   2   4  -8    30004.90    33338.10   1221.74 o 
   4   4  -8    12884.15    12733.30    344.87 o 
   6   4  -8    14423.66    13475.70    516.12 o 
   8   4  -8     2200.61     2466.55    281.94 o 
  10   4  -8     8544.86     8151.15    936.09 o 
  12   4  -8     1393.69     1530.78    324.11 o 
 -11   5  -8     2479.31     2906.53    413.12 o 
  -9   5  -8     5996.69     6316.16    510.61 o 
  -7   5  -8    13442.83    12942.56   1290.99 o 
  -5   5  -8    13303.04    13651.90    542.74 o 
  -3   5  -8    13025.73    12551.77    744.42 o 
  -1   5  -8    19578.30    19642.54    476.66 o 
   1   5  -8    23316.78    22255.90    892.81 o 
   3   5  -8    12524.06    12655.12    620.76 o 
   5   5  -8    13438.79    14086.17    581.55 o 
   7   5  -8     7817.95     7231.33    391.31 o 
   9   5  -8     3600.00     3087.18    334.31 o 
  11   5  -8     4997.94     4561.31    446.69 o 
  13   5  -8     1760.98     1387.43    344.21 o 
 -12   6  -8     1108.01      928.49    344.98 o 
 -10   6  -8      370.73      473.98    272.74 o 
  -8   6  -8     5301.92     5415.36    468.66 o 
  -6   6  -8     1333.22     1333.65    236.84 o 
  -4   6  -8     5633.09     5690.90    338.93 o 
  -2   6  -8     3915.45     4264.05    500.81 o 
   0   6  -8    14908.62    14888.38    682.59 o 
   2   6  -8    24094.49    24499.05    999.15 o 
   4   6  -8     4180.91     4396.98    188.29 o 
   6   6  -8     2072.86     1995.52    226.29 o 
   8   6  -8     1219.35     1161.85    654.15 o 
  10   6  -8     2546.78     2216.79    321.26 o 
  12   6  -8      457.40      804.91    291.83 o 
 -11   7  -8     3760.34     3328.55    434.39 o 
  -9   7  -8     1841.77     2033.28    336.36 o 
  -7   7  -8    10012.47     9712.11    537.49 o 
  -5   7  -8     7828.31     8761.71    798.83 o 
  -3   7  -8    51572.63    50650.81   1338.50 o 
  -1   7  -8    18579.91    18323.30    445.99 o 
   1   7  -8    39911.34    39389.90   1511.10 o 
   3   7  -8     4012.08     3309.08    346.24 o 
   5   7  -8     7045.47     7226.94    518.90 o 
   7   7  -8     5057.42     4826.69    519.36 o 
   9   7  -8     7955.14     7685.60    665.28 o 
  11   7  -8     5990.29     6910.21    530.93 o 
 -12   8  -8      219.96     -275.25    275.25 o 
 -10   8  -8     1397.29     1619.15    547.80 o 
  -8   8  -8      347.16      630.49    236.07 o 
  -6   8  -8      664.03      810.79    372.21 o 
  -4   8  -8     1307.60     1165.89    310.38 o 
  -2   8  -8     6858.00     7370.40    333.08 o 
   0   8  -8     1016.17      962.43     78.98 o 
   2   8  -8     2594.86     2757.57    316.56 o 
   4   8  -8     1633.42     1829.50    232.44 o 
   6   8  -8     1934.12     1917.44    285.65 o 
   8   8  -8       21.28      102.65    172.88 o 
  10   8  -8      209.37      -93.54    203.82 o 
  12   8  -8      350.51     1005.19    302.43 o 
 -11   9  -8     2366.00     2664.48    500.81 o 
  -9   9  -8     1696.55     1619.01    321.42 o 
  -7   9  -8     8965.84     9835.10    597.27 o 
  -5   9  -8     4835.82     4657.29    353.14 o 
  -3   9  -8     9374.76     7966.03    388.80 o 
  -1   9  -8    10101.55    10315.17    460.43 o 
   1   9  -8    28629.05    26344.02   1162.38 o 
   3   9  -8     3358.24     3461.22    143.35 o 
   5   9  -8     2845.82     2966.36    302.29 o 
   7   9  -8     2359.16     2642.58    364.79 o 
   9   9  -8     3573.29     3546.44    351.73 o 
  11   9  -8     4083.36     3790.38    592.32 o 
 -10  10  -8     2583.60     2707.12    385.25 o 
  -8  10  -8     1242.61     1319.70    286.78 o 
  -6  10  -8     2507.36     2674.92    307.77 o 
  -4  10  -8     8101.92     7404.27    399.11 o 
  -2  10  -8    16514.43    15489.36    542.45 o 
   0  10  -8     9012.24     8681.50    249.30 o 
   2  10  -8    17190.38    15702.05    774.10 o 
   4  10  -8      256.19      460.82    144.76 o 
   6  10  -8     2627.35     2335.33    265.86 o 
   8  10  -8     1130.23     1021.02    232.18 o 
  10  10  -8      652.27      625.40    393.23 o 
  12  10  -8     2490.33     3064.16    412.79 o 
 -11  11  -8      918.66     1323.00    357.87 o 
  -9  11  -8     1877.05     1872.75    331.22 o 
  -7  11  -8     9190.53     9512.59    864.37 o 
  -5  11  -8      279.06      361.37    178.27 o 
  -3  11  -8     5623.56     5317.43    330.29 o 
  -1  11  -8     3361.00     3459.16    273.79 o 
   1  11  -8    24317.76    24148.03    594.55 o 
   3  11  -8     4773.60     4955.66    193.90 o 
   5  11  -8     2074.04     1620.23    153.74 o 
   7  11  -8      238.60      197.05    163.60 o 
   9  11  -8       30.20       50.23    190.78 o 
  11  11  -8     1758.87     1760.31    332.64 o 
 -10  12  -8     1676.66     1815.83    405.60 o 
  -8  12  -8     9845.70     9944.12    584.73 o 
  -6  12  -8    11411.28    10978.16    939.80 o 
  -4  12  -8    17699.67    18176.79    669.54 o 
  -2  12  -8    22406.98    21554.50    680.71 o 
   0  12  -8    21261.08    22794.37    540.39 o 
   2  12  -8    20834.85    20610.69    482.10 o 
   4  12  -8     2063.12     2414.25    198.09 o 
   6  12  -8    15462.21    15572.54    575.09 o 
   8  12  -8    10033.30     9612.24    852.00 o 
  10  12  -8     8707.07     8668.40   1341.69 o 
  12  12  -8     2651.11     2448.01    379.12 o 
 -11  13  -8      584.97      821.09    442.69 o 
  -9  13  -8     1906.26     2525.78    377.01 o 
  -7  13  -8     4741.04     4605.70    429.32 o 
  -5  13  -8     3867.97     3579.49    341.88 o 
  -3  13  -8     5627.49     6373.84    378.88 o 
  -1  13  -8      446.09      335.48    134.95 o 
   1  13  -8     3841.35     3973.54    183.94 o 
   3  13  -8     1336.32     1600.91    129.03 o 
   5  13  -8     2334.99     2590.66    242.40 o 
   7  13  -8     3560.24     3452.99    749.37 o 
   9  13  -8      915.94     1132.67    251.91 o 
  11  13  -8     1765.90     1843.41    334.48 o 
 -10  14  -8     2901.46     3100.51    428.28 o 
  -8  14  -8     8269.90     8543.07    598.73 o 
  -6  14  -8    10260.79     8939.74    746.89 o 
  -4  14  -8     5604.15     5622.58    391.68 o 
  -2  14  -8    12403.25    11045.45    478.87 o 
   0  14  -8     1213.63     1352.11    133.96 o 
   2  14  -8    16334.47    15612.77    409.94 o 
   4  14  -8     4032.08     4337.37    224.49 o 
   6  14  -8    10696.77    10110.39    470.79 o 
   8  14  -8     4584.72     4326.14    384.17 o 
  10  14  -8     3844.64     3915.30    411.57 o 
  12  14  -8     1240.70     1833.06    618.29 o 
 -11  15  -8      699.08      660.33    472.37 o 
  -9  15  -8     1197.08     1211.92    494.63 o 
  -7  15  -8      597.19      743.54    246.28 o 
  -5  15  -8     5264.30     5058.52    406.59 o 
  -3  15  -8      858.54      778.89    197.22 o 
  -1  15  -8      198.16      363.38    147.63 o 
   1  15  -8     4335.52     4516.04    186.34 o 
   3  15  -8     5027.30     5210.58    277.97 o 
   5  15  -8      361.66      368.16    165.45 o 
   7  15  -8     5654.58     5895.47    420.70 o 
   9  15  -8     1608.83     1966.45    307.57 o 
  11  15  -8      700.40      911.67    415.49 o 
 -10  16  -8     3265.51     3595.74    458.85 o 
  -8  16  -8     8215.64     8050.94    591.40 o 
  -6  16  -8     5145.46     5188.74    431.85 o 
  -4  16  -8     5334.45     4694.48    374.74 o 
  -2  16  -8     3897.58     3713.06    462.48 o 
   0  16  -8     1391.60     1739.86    164.68 o 
   2  16  -8    12546.23    11633.29    360.09 o 
   4  16  -8     5151.12     5288.05    542.86 o 
   6  16  -8    10737.89    10371.83    500.71 o 
   8  16  -8     2913.69     2515.75    320.09 o 
  10  16  -8     2652.14     2834.07    369.01 o 
  -9  17  -8     7534.56     8580.25    642.68 o 
  -7  17  -8     1988.65     1876.82    321.65 o 
  -5  17  -8     1702.81     1914.30    287.19 o 
  -3  17  -8     1884.98     2194.59    561.41 o 
  -1  17  -8      711.38      626.83    172.48 o 
   1  17  -8     5782.53     5575.66    330.88 o 
   3  17  -8     6652.06     6632.01    597.27 o 
   5  17  -8     5935.03     5822.88    812.43 o 
   7  17  -8     6597.01     5938.38    418.01 o 
   9  17  -8     3020.76     2422.13    341.07 o 
  11  17  -8      507.47      686.56    276.99 o 
 -10  18  -8       98.62      195.38    378.39 o 
  -8  18  -8     2484.96     3001.85    403.79 o 
  -6  18  -8      977.20      746.53    249.62 o 
  -4  18  -8     3061.68     3479.15    348.92 o 
  -2  18  -8     3029.63     3036.63    297.51 o 
   0  18  -8      916.71      982.99    130.99 o 
   2  18  -8     1224.00     1530.09    208.60 o 
   4  18  -8     5471.62     5346.16    685.06 o 
   6  18  -8     5824.13     5724.84    416.45 o 
   8  18  -8     1130.21     1301.82    530.49 o 
  10  18  -8      962.23     1053.46    289.33 o 
  -9  19  -8     6414.54     5737.71    549.07 o 
  -7  19  -8     3172.40     3535.18    579.95 o 
  -5  19  -8     4308.59     4528.51    400.70 o 
  -3  19  -8     7361.69     6406.22    434.50 o 
  -1  19  -8     2149.88     2062.71    161.82 o 
   1  19  -8     2827.50     2878.72    278.67 o 
   3  19  -8     9178.43     9529.21    447.46 o 
   5  19  -8     8956.99     8895.51    683.83 o 
   7  19  -8     8979.37     9307.22    795.12 o 
   9  19  -8     3649.51     3622.68    511.94 o 
  11  19  -8      993.98      693.03    280.46 o 
 -10  20  -8      118.08      118.71    405.60 o 
  -8  20  -8       36.52       -8.47    237.53 o 
  -6  20  -8     1766.81     1894.45    311.27 o 
  -4  20  -8     1398.07     1574.75    441.46 o 
  -2  20  -8     2411.64     2615.16    238.19 o 
   0  20  -8     3766.58     4169.19    220.95 o 
   2  20  -8     3144.30     3473.82    309.71 o 
   4  20  -8     1058.42     1281.33    229.04 o 
   6  20  -8      102.88      501.56    209.89 o 
   8  20  -8      302.14      416.07    233.74 o 
  10  20  -8      681.43      772.44    287.42 o 
  -9  21  -8     2577.16     2211.00    561.41 o 
  -7  21  -8     3542.34     3756.63    532.96 o 
  -5  21  -8     7243.31     7132.30    524.55 o 
  -3  21  -8     4501.33     4012.51    298.41 o 
  -1  21  -8     3558.62     3522.56    240.73 o 
   1  21  -8     3437.42     3585.92    322.34 o 
   3  21  -8     6724.44     6018.14    405.28 o 
   5  21  -8     6145.96     5977.91    413.87 o 
   7  21  -8     8650.21     9654.13    819.85 o 
   9  21  -8     5395.23     5291.96    497.80 o 
  -8  22  -8      604.57      138.50    353.66 o 
  -6  22  -8     2439.08     2546.17    361.04 o 
  -4  22  -8      321.41      436.14    170.82 o 
  -2  22  -8      495.01      203.88    143.77 o 
   0  22  -8     1515.05     1752.24    199.07 o 
   2  22  -8     4519.77     4383.39    369.83 o 
   4  22  -8      816.20     1341.60    242.45 o 
   6  22  -8      241.04      396.51    220.33 o 
   8  22  -8     2589.67     2535.21    360.58 o 
  10  22  -8     1604.24     1473.51    342.61 o 
  -9  23  -8     1458.38      891.18    322.56 o 
  -7  23  -8      798.66     1219.60    255.04 o 
  -5  23  -8     2197.27     2217.18    291.75 o 
  -3  23  -8     5670.00     5706.11    360.38 o 
  -1  23  -8     9697.28     9351.46    491.88 o 
   1  23  -8    15791.01    15996.32    648.00 o 
   3  23  -8     1064.82     1267.91    245.31 o 
   5  23  -8     3022.13     2918.69    338.05 o 
   7  23  -8     1354.62     1364.98    307.91 o 
   9  23  -8     3458.31     3379.12    744.42 o 
  -8  24  -8     1990.21     1668.51    361.19 o 
  -6  24  -8     2096.17     2177.49    292.62 o 
  -4  24  -8     6488.62     6835.95    404.36 o 
  -2  24  -8     8374.08     8155.88    367.87 o 
   0  24  -8     6496.08     6459.66    578.72 o 
   2  24  -8     6441.59     6005.51    419.26 o 
   4  24  -8      473.92      497.64    206.33 o 
   6  24  -8      943.35      801.09    257.28 o 
   8  24  -8     2554.73     2711.60    477.32 o 
  -7  25  -8      765.06     1081.24    251.86 o 
  -5  25  -8      941.21      864.71    214.20 o 
  -3  25  -8     1182.37     2122.62    280.23 o 
  -1  25  -8     6609.60     6072.04    456.40 o 
   1  25  -8     3135.58     3414.16    354.72 o 
   3  25  -8     5338.41     5419.89    582.43 o 
   5  25  -8      179.92       93.87    208.46 o 
   7  25  -8      113.64     -131.81    368.50 o 
   9  25  -8      390.12      657.14    282.96 o 
  -8  26  -8      940.96     1359.88    273.09 o 
  -6  26  -8     1930.24     1525.99    313.74 o 
  -4  26  -8     5024.44     4732.60    351.74 o 
  -2  26  -8     8017.72     8575.94    389.54 o 
   0  26  -8     3823.86     3722.07    380.24 o 
   2  26  -8     6931.58     7460.57    511.94 o 
   4  26  -8      508.23      379.18    322.75 o 
   6  26  -8      272.29      348.35    233.30 o 
   8  26  -8     1842.83     1327.48    368.50 o 
  -7  27  -8      536.71      552.23    473.61 o 
  -5  27  -8     1195.24      793.66    221.13 o 
  -3  27  -8       71.72      168.72    172.79 o 
  -1  27  -8      457.30      356.14    224.51 o 
   1  27  -8       69.35      118.78    190.30 o 
   3  27  -8     1994.47     1589.79    347.48 o 
   5  27  -8      265.61      412.29    228.75 o 
   7  27  -8      211.20        9.83    231.82 o 
  -6  28  -8      777.42      893.35    535.44 o 
  -4  28  -8     9974.03    10392.63    501.88 o 
  -2  28  -8     7694.70     7754.34    635.60 o 
   0  28  -8    12320.67    10880.86   1209.37 o 
   2  28  -8     2566.00     2712.26    481.03 o 
   4  28  -8     1266.54     1217.19    280.95 o 
   6  28  -8     1081.61     1220.09    300.55 o 
   8  28  -8     1147.86      622.99    291.37 o 
  -7  29  -8      265.26      244.84    398.18 o 
  -5  29  -8     1103.87      559.54    464.95 o 
  -3  29  -8      574.60      523.74    500.81 o 
  -1  29  -8      855.95     1256.43    540.38 o 
   1  29  -8     3949.30     3896.26    408.81 o 
   3  29  -8      713.71      916.11    657.86 o 
   5  29  -8      959.86      362.31    254.70 o 
   7  29  -8      759.90      414.97    340.06 o 
  -6  30  -8     2422.80     2557.35    659.10 o 
  -4  30  -8     3634.27     3178.00    563.88 o 
  -2  30  -8     2456.29     2576.93    384.83 o 
   0  30  -8     4207.06     3613.73    407.74 o 
   2  30  -8     2061.02     1433.32    311.25 o 
   4  30  -8     1093.03     1859.59    335.69 o 
   6  30  -8      866.06     1134.64    313.64 o 
  -5  31  -8     3104.50     3101.33    615.82 o 
  -3  31  -8     1758.20     1444.32    430.33 o 
  -1  31  -8     1936.81     1993.88    341.78 o 
   1  31  -8     1179.63      988.23    290.58 o 
   3  31  -8     1236.58      711.33    483.50 o 
   5  31  -8     3702.61     3610.18    568.83 o 
  -4  32  -8     1383.58     1192.06    437.75 o 
  -2  32  -8      568.41      445.17    361.08 o 
   0  32  -8      929.07     1415.40    319.09 o 
   2  32  -8     1177.49     1353.39    555.22 o 
   4  32  -8     1895.89     1021.18    312.90 o 
  -3  33  -8     3383.34     3276.93    598.50 o 
  -1  33  -8      390.48      764.20    390.76 o 
   1  33  -8     2186.98     1821.91    351.28 o 
   3  33  -8     2354.27     2107.32    368.01 o 
  -2  34  -8      399.76      183.01    333.88 o 
   0  34  -8      521.60      818.61    370.97 o 
   2  34  -8      351.30     1147.54    385.81 o 
  -1  35  -8      124.91     -101.40    289.36 o 
   1  35  -8     2435.15     2018.09    487.21 o 
 -11   1  -7     3724.74     3078.68    419.61 o 
  -9   1  -7     3908.08     4754.50    438.90 o 
  -7   1  -7     7391.03     7213.56    453.87 o 
  -5   1  -7     6184.05     6449.84    370.73 o 
  -3   1  -7    16357.88    15936.10    526.38 o 
  -1   1  -7     6247.58     6826.02    209.77 o 
   1   1  -7    12440.22    11852.24    334.89 o 
   3   1  -7     3470.67     3215.97    120.46 o 
   5   1  -7    20637.26    20306.97    622.50 o 
   7   1  -7    20191.13    19427.05    672.39 o 
   9   1  -7    11487.03    12396.14    676.41 o 
  11   1  -7     4674.95     5364.23    822.32 o 
  13   1  -7     2201.17     2013.87    394.93 o 
 -12   2  -7      552.75      573.91    312.07 o 
 -10   2  -7      982.90      847.80    279.66 o 
  -8   2  -7     4172.55     4369.31    413.92 o 
  -6   2  -7     5605.78     5699.14    563.88 o 
  -4   2  -7     1639.60     1723.67    198.48 o 
  -2   2  -7    17229.99    19098.02   1058.51 o 
   0   2  -7     6167.32     5835.26    144.48 o 
   2   2  -7    12598.75    14191.09    421.46 o 
   4   2  -7    14954.54    15362.03    390.34 o 
   6   2  -7     7889.95     8759.56    390.19 o 
   8   2  -7     2438.69     2438.22    281.49 o 
  10   2  -7     1174.47     1493.25    452.59 o 
  12   2  -7      554.65      654.56    284.77 o 
 -11   3  -7     4006.14     3688.26    516.89 o 
  -9   3  -7      970.98     1111.49    285.04 o 
  -7   3  -7    13056.95    12000.66    730.82 o 
  -5   3  -7    21407.94    21921.95    869.31 o 
  -3   3  -7    13412.89    12529.47    455.56 o 
  -1   3  -7     8434.01     8953.64    247.44 o 
   1   3  -7    14548.02    14237.94    576.24 o 
   3   3  -7    10122.43    10499.19    264.22 o 
   5   3  -7    14698.88    13521.33    467.70 o 
   7   3  -7     4309.07     4334.62    326.34 o 
   9   3  -7    10447.04    10497.14    541.82 o 
  11   3  -7     3994.49     3568.14    495.87 o 
  13   3  -7      490.47      372.98    701.14 o 
 -12   4  -7     3186.81     2531.49    426.02 o 
 -10   4  -7     2591.46     2458.30    417.96 o 
  -8   4  -7     5547.30     5811.88    737.00 o 
  -6   4  -7    14865.58    14979.56    595.37 o 
  -4   4  -7    11895.72    11052.71    859.42 o 
  -2   4  -7    10056.55     9740.33    640.55 o 
   0   4  -7    40816.14    37183.86   1439.38 o 
   2   4  -7    14214.27    15415.16    670.22 o 
   4   4  -7    25288.82    24875.18    669.83 o 
   6   4  -7    26983.38    27611.17    829.40 o 
   8   4  -7     3870.16     3439.77    317.36 o 
  10   4  -7     4761.46     4496.23    424.01 o 
  12   4  -7     2344.77     2255.47    371.61 o 
 -11   5  -7     2905.95     2369.41    385.90 o 
  -9   5  -7     1002.76      887.24    258.70 o 
  -7   5  -7     1717.90     2028.56    286.78 o 
  -5   5  -7     4428.49     4898.99    339.97 o 
  -3   5  -7     7070.72     6725.79    332.56 o 
  -1   5  -7     6072.83     6714.97    355.09 o 
   1   5  -7     4700.61     4577.81    321.51 o 
   3   5  -7    11030.68    10935.85    458.08 o 
   5   5  -7     1688.11     1967.13    230.00 o 
   7   5  -7     1604.38     1254.41    205.91 o 
   9   5  -7     1878.28     1511.84    264.90 o 
  11   5  -7     2504.60     2899.31    370.73 o 
  13   5  -7      389.09      178.43    288.49 o 
 -12   6  -7     2102.87     1962.38    387.05 o 
 -10   6  -7     1223.81     1016.70    315.33 o 
  -8   6  -7     1955.68     1738.84    294.29 o 
  -6   6  -7     6458.15     6000.46    649.20 o 
  -4   6  -7    11657.89    10800.40    950.93 o 
  -2   6  -7    15746.71    15252.35    515.00 o 
   0   6  -7    15407.07    14218.16    660.33 o 
   2   6  -7    28756.97    31040.54   1179.69 o 
   4   6  -7    16473.29    14796.09    398.92 o 
   6   6  -7     6851.99     7260.57    360.90 o 
   8   6  -7     3090.64     2729.91    304.82 o 
  10   6  -7     4331.41     4136.77    400.84 o 
  12   6  -7     1775.95     2167.75    371.13 o 
 -11   7  -7       81.11      183.30    260.29 o 
  -9   7  -7     2482.15     1991.13    329.64 o 
  -7   7  -7      780.40      810.10    249.79 o 
  -5   7  -7     3299.21     2883.74    280.68 o 
  -3   7  -7      762.23      992.01    310.38 o 
  -1   7  -7     2062.75     2471.28    149.37 o 
   1   7  -7     2853.76     3185.42    309.14 o 
   3   7  -7      727.98      706.61     74.85 o 
   5   7  -7      388.63      517.14    134.18 o 
   7   7  -7      117.04      -54.07    144.01 o 
   9   7  -7       41.56      196.34    198.34 o 
  11   7  -7       71.07     -194.93    312.85 o 
  13   7  -7       15.61      212.12    561.41 o 
 -12   8  -7     1175.68     1889.49    551.51 o 
 -10   8  -7     3625.83     4404.38    465.14 o 
  -8   8  -7     1451.06     1451.41    290.48 o 
  -6   8  -7     3537.28     3613.68    332.14 o 
  -4   8  -7    13148.15    12859.97    802.54 o 
  -2   8  -7    37075.10    38208.18   1592.71 o 
   0   8  -7    40292.33    40383.81    828.87 o 
   2   8  -7    28590.84    26007.68   1095.61 o 
   4   8  -7     5871.39     6181.24    408.25 o 
   6   8  -7     6022.82     6142.10    333.80 o 
   8   8  -7      981.66      794.13    218.26 o 
  10   8  -7     2569.56     2121.99    321.62 o 
  12   8  -7     1733.02     1987.55    361.24 o 
 -11   9  -7     1321.42     1156.27    331.63 o 
  -9   9  -7     2214.54     1798.46    322.11 o 
  -7   9  -7     4095.35     4165.98    383.71 o 
  -5   9  -7     1664.20     2084.83    249.16 o 
  -3   9  -7     1419.45     1798.25    268.34 o 
  -1   9  -7     2841.57     3565.87    293.70 o 
   1   9  -7    16435.35    17794.33    806.25 o 
   3   9  -7     2158.22     1969.38    179.13 o 
   5   9  -7     5100.47     5097.06    293.96 o 
   7   9  -7      363.40      239.04    225.06 o 
   9   9  -7     2624.66     2437.19    426.62 o 
  11   9  -7      516.16      804.88    273.93 o 
 -12  10  -7      557.43     1288.51    507.00 o 
 -10  10  -7     1344.61      884.73    295.55 o 
  -8  10  -7      719.34      736.25    247.42 o 
  -6  10  -7     3121.74     3105.36    337.59 o 
  -4  10  -7     6543.84     6792.73    400.65 o 
  -2  10  -7    14976.02    13680.44    495.33 o 
   0  10  -7    12691.79    12885.47    336.24 o 
   2  10  -7     2126.41     1790.76    102.50 o 
   4  10  -7     4903.71     5454.30    218.94 o 
   6  10  -7     1571.14     1930.59    220.26 o 
   8  10  -7     1622.69     1333.57    251.82 o 
  10  10  -7      319.11      693.01    241.89 o 
  12  10  -7      331.55      331.19    484.74 o 
 -11  11  -7      834.93      740.83    313.87 o 
  -9  11  -7      886.57      748.33    264.05 o 
  -7  11  -7     1112.07      995.80    471.14 o 
  -5  11  -7    10310.54    10646.35    568.83 o 
  -3  11  -7    15757.75    15851.24    561.16 o 
  -1  11  -7    26552.15    27235.41    783.63 o 
   1  11  -7    16605.53    16434.85    391.07 o 
   3  11  -7      137.66      192.39     76.38 o 
   5  11  -7     6254.18     5456.89    322.66 o 
   7  11  -7     1817.80     1591.03    243.52 o 
   9  11  -7     5333.97     5660.13    441.84 o 
  11  11  -7     3535.13     3268.56    508.23 o 
 -10  12  -7      284.42      227.80    252.69 o 
  -8  12  -7     2110.17     2053.83    325.05 o 
  -6  12  -7     3888.12     3505.19    341.68 o 
  -4  12  -7     1011.65     1281.44    208.32 o 
  -2  12  -7     4319.53     4101.00    484.74 o 
   0  12  -7     1277.49     1284.16    117.71 o 
   2  12  -7     2527.29     2755.19    147.61 o 
   4  12  -7     8351.43     8982.62    459.96 o 
   6  12  -7     4276.57     4762.44    409.31 o 
   8  12  -7      190.19      136.82    188.66 o 
  10  12  -7      595.56      973.95    391.99 o 
  12  12  -7     1126.63      871.75    308.40 o 
 -11  13  -7     1518.48     1535.83    534.20 o 
  -9  13  -7     3336.68     3187.19    398.54 o 
  -7  13  -7     5548.42     5133.18    435.44 o 
  -5  13  -7     7516.73     7327.81    901.46 o 
  -3  13  -7    17092.22    17545.88    839.64 o 
  -1  13  -7    12191.92    12166.58    939.80 o 
   1  13  -7    31984.42    32957.43    607.31 o 
   3  13  -7     2373.47     2280.63    153.98 o 
   5  13  -7    15242.86    16647.17    706.09 o 
   7  13  -7     4969.38     5646.45    400.55 o 
   9  13  -7     6198.49     6241.89    469.48 o 
  11  13  -7     4465.55     4296.60    441.87 o 
 -10  14  -7      832.54      400.65    545.33 o 
  -8  14  -7      370.59      507.57    249.79 o 
  -6  14  -7       64.97        3.92    181.85 o 
  -4  14  -7     3278.76     3410.07    310.11 o 
  -2  14  -7      860.79      931.99    174.04 o 
   0  14  -7     1254.55     1443.74    181.95 o 
   2  14  -7     1411.96     1470.45    129.05 o 
   4  14  -7    12377.34    13265.21    500.90 o 
   6  14  -7     2585.02     2592.51    274.84 o 
   8  14  -7      493.02      387.73    207.71 o 
  10  14  -7      744.12      821.42    260.18 o 
  12  14  -7      893.66      190.05    266.56 o 
 -11  15  -7     2828.22     2920.79    620.76 o 
  -9  15  -7     7034.04     7089.19    578.46 o 
  -7  15  -7     9737.86    10036.04    566.48 o 
  -5  15  -7    11504.05    10886.67    864.37 o 
  -3  15  -7    10999.70    11794.77    816.14 o 
  -1  15  -7      817.97      716.58    160.79 o 
   1  15  -7    15461.64    15614.22    336.72 o 
   3  15  -7     6954.97     7375.98    353.59 o 
   5  15  -7    12607.54    12251.44    511.04 o 
   7  15  -7     1167.54     1290.07    241.96 o 
   9  15  -7     2608.56     2524.92    476.08 o 
  11  15  -7      796.08      606.08    461.24 o 
 -10  16  -7     2823.48     2478.10    593.56 o 
  -8  16  -7     1467.93     1586.36    524.31 o 
  -6  16  -7     1788.43     1823.27    286.66 o 
  -4  16  -7     1356.64     1430.84    236.38 o 
  -2  16  -7    11865.04    11736.36    490.47 o 
   0  16  -7    11401.33    12073.11    568.74 o 
   2  16  -7      813.20      985.03    304.20 o 
   4  16  -7    11898.17    12374.58    502.11 o 
   6  16  -7     1050.66      900.46    217.82 o 
   8  16  -7     8552.56     8923.08   1041.20 o 
  10  16  -7     1667.84     1740.22    317.32 o 
  -9  17  -7     2923.02     3190.84    610.87 o 
  -7  17  -7     6763.71     7203.29    535.95 o 
  -5  17  -7     2655.75     2604.19    319.67 o 
  -3  17  -7     3279.57     2987.40    317.80 o 
  -1  17  -7     1259.05     1125.74    155.84 o 
   1  17  -7     5949.47     6321.70    295.47 o 
   3  17  -7     1974.27     2158.91    228.73 o 
   5  17  -7     3346.13     3824.36    487.21 o 
   7  17  -7     2038.94     1904.90    285.45 o 
   9  17  -7     1329.42     1256.71    274.84 o 
  11  17  -7     1671.92     1493.66    324.43 o 
 -10  18  -7     2613.05     3850.70    667.75 o 
  -8  18  -7     4869.09     5245.77    498.37 o 
  -6  18  -7     5216.59     5063.01    437.75 o 
  -4  18  -7       76.80      -17.16    163.98 o 
  -2  18  -7      853.62      937.46    171.93 o 
   0  18  -7      134.19      126.86     93.15 o 
   2  18  -7     4960.01     4789.28    331.56 o 
   4  18  -7     6110.52     6311.22    388.62 o 
   6  18  -7     6126.83     6272.97    462.48 o 
   8  18  -7     6192.48     6331.35    995.44 o 
  10  18  -7     4683.48     4285.44    764.20 o 
  -9  19  -7      512.16       61.83    343.77 o 
  -7  19  -7      230.71       77.47    216.51 o 
  -5  19  -7     1070.56      848.02    238.65 o 
  -3  19  -7     1666.33     1706.01    261.33 o 
  -1  19  -7      494.50      470.05    127.95 o 
   1  19  -7     2954.61     2963.15    163.11 o 
   3  19  -7      795.30      359.77    174.70 o 
   5  19  -7      265.73       -1.84    166.89 o 
   7  19  -7      197.82      500.27    218.34 o 
   9  19  -7      368.83      553.63    253.38 o 
  11  19  -7     1155.30     1233.43    326.18 o 
 -10  20  -7     2577.57     2423.69    596.03 o 
  -8  20  -7     8691.48     7713.19    896.52 o 
  -6  20  -7    14387.46    14653.98    678.28 o 
  -4  20  -7     6332.40     6334.38    466.93 o 
  -2  20  -7     7219.17     7123.27    281.03 o 
   0  20  -7     3808.95     3813.01    216.87 o 
   2  20  -7     3706.16     3727.55    411.78 o 
   4  20  -7     9110.56     8170.82    832.22 o 
   6  20  -7     5253.55     5245.87    419.98 o 
   8  20  -7     6818.00     6921.54    650.44 o 
  10  20  -7     4284.17     3097.41    405.26 o 
  -9  21  -7      550.45      316.56    410.54 o 
  -7  21  -7      835.48      978.00    292.89 o 
  -5  21  -7     3596.06     4045.18    369.79 o 
  -3  21  -7       31.28       -7.07    120.69 o 
  -1  21  -7    12447.99    12231.65    408.29 o 
   1  21  -7      236.60       -2.08    200.33 o 
   3  21  -7     4313.19     3968.52    343.45 o 
   5  21  -7       95.84      133.54    189.53 o 
   7  21  -7     1078.04     1200.01    279.47 o 
   9  21  -7     2216.91     2361.58    356.99 o 
  -8  22  -7     3469.13     3429.82    444.19 o 
  -6  22  -7     2133.79     2457.75    292.80 o 
  -4  22  -7    11503.77    11446.39    471.74 o 
  -2  22  -7     6112.62     5914.42    329.00 o 
   0  22  -7     8012.47     7989.63    412.40 o 
   2  22  -7     7349.68     6388.72    419.47 o 
   4  22  -7      624.59      673.61    208.16 o 
   6  22  -7     3877.67     3936.71    703.61 o 
   8  22  -7     1439.91     1439.97    587.37 o 
  10  22  -7     2666.20     2307.00    375.20 o 
  -9  23  -7      562.93      760.02    318.05 o 
  -7  23  -7      781.85      942.34    236.63 o 
  -5  23  -7     4817.58     4623.06    303.01 o 
  -3  23  -7      996.89     1378.75    202.68 o 
  -1  23  -7    12496.95    12047.89    417.46 o 
   1  23  -7     6241.55     6274.96    418.32 o 
   3  23  -7    13596.07    13862.59    962.06 o 
   5  23  -7      816.81      379.05    223.36 o 
   7  23  -7       30.96      119.33    209.95 o 
   9  23  -7      614.32      613.42    265.30 o 
  -8  24  -7     1620.90     1948.08    380.93 o 
  -6  24  -7      882.19      708.67    186.26 o 
  -4  24  -7     3844.18     4509.14    328.88 o 
  -2  24  -7      447.39      843.72    177.38 o 
   0  24  -7     2283.36     2187.37    431.57 o 
   2  24  -7     6464.36     6624.14    507.00 o 
   4  24  -7      241.97      450.82    421.67 o 
   6  24  -7     1077.89     1327.69    283.36 o 
   8  24  -7      317.74       56.91    267.10 o 
  -7  25  -7     1014.40     1075.12    275.89 o 
  -5  25  -7     4832.34     5250.84    820.26 o 
  -3  25  -7     7287.46     7526.88    406.40 o 
  -1  25  -7    16965.49    16544.38    766.21 o 
   1  25  -7     6976.62     6506.39    479.79 o 
   3  25  -7     6708.54     6262.20    685.06 o 
   5  25  -7      598.76      367.21    226.54 o 
   7  25  -7     1194.86     1030.33    430.33 o 
   9  25  -7      891.56      780.98    395.70 o 
  -8  26  -7      849.31      602.41    284.16 o 
  -6  26  -7     2129.99     2082.52    338.12 o 
  -4  26  -7     1795.57     1888.91    340.29 o 
  -2  26  -7      696.33      556.63    179.90 o 
   0  26  -7      318.03       27.92    198.21 o 
   2  26  -7     3503.73     3445.11    521.84 o 
   4  26  -7      917.42      659.90    240.64 o 
   6  26  -7      554.36       74.14    557.70 o 
   8  26  -7      265.87      361.57    265.83 o 
  -7  27  -7     1407.67      971.74    808.72 o 
  -5  27  -7     1200.84     1021.45    265.45 o 
  -3  27  -7     8806.80     8536.47    414.60 o 
  -1  27  -7     6587.44     6667.06    503.81 o 
   1  27  -7     5980.46     6268.80    808.72 o 
   3  27  -7     4919.00     5199.41    683.83 o 
   5  27  -7     2254.72     2323.71    345.05 o 
   7  27  -7      381.68      572.68    263.39 o 
  -6  28  -7     2969.78     2996.06    398.08 o 
  -4  28  -7      582.52      941.25    218.92 o 
  -2  28  -7     5298.98     5201.45    625.71 o 
   0  28  -7     3295.22     3481.78    388.29 o 
   2  28  -7     1500.50     1476.00    348.71 o 
   4  28  -7     1727.60     1112.52    284.52 o 
   6  28  -7      286.93     -235.96    363.55 o 
   8  28  -7      594.80      318.06    341.30 o 
  -7  29  -7     2989.94     3060.82    541.62 o 
  -5  29  -7     1671.40     1701.53    318.60 o 
  -3  29  -7     1479.06     1373.69    238.63 o 
  -1  29  -7     2676.31     2863.25    431.57 o 
   1  29  -7     3299.45     3309.76    383.05 o 
   3  29  -7     4689.41     4779.52    451.05 o 
   5  29  -7     2210.49     2283.78    366.02 o 
   7  29  -7     1127.73     1336.78    387.05 o 
  -6  30  -7     2982.99     2464.08    384.30 o 
  -4  30  -7      723.53      730.75    251.03 o 
  -2  30  -7     4302.63     4644.00    476.28 o 
   0  30  -7     2949.52     3053.90    381.30 o 
   2  30  -7     2211.03     2188.90    443.93 o 
   4  30  -7     1382.57     1716.13    329.09 o 
   6  30  -7     1263.67      980.04    305.60 o 
  -5  31  -7      167.78     -173.45    229.01 o 
  -3  31  -7     3643.59     3625.64    591.08 o 
  -1  31  -7      193.17      444.12    366.03 o 
   1  31  -7     2415.47     2785.82    373.13 o 
   3  31  -7      147.44      246.48    500.81 o 
   5  31  -7     2609.99     2655.14    398.95 o 
  -4  32  -7     5003.23     5406.31    756.78 o 
  -2  32  -7     1929.93     2522.62    546.57 o 
   0  32  -7     1232.79     1026.36    375.92 o 
   2  32  -7     4430.52     4160.73    451.69 o 
   4  32  -7     3741.99     4097.42    467.61 o 
  -3  33  -7     2204.59     1694.11    482.26 o 
  -1  33  -7      538.51      108.82    316.56 o 
   1  33  -7     1667.80     2208.53    484.74 o 
   3  33  -7      309.09      403.12    326.46 o 
   5  33  -7     1417.59      264.63    348.71 o 
  -2  34  -7      511.30      432.80    361.08 o 
   0  34  -7      289.79        0.00    311.62 o 
   2  34  -7     1438.42     1407.22    403.12 o 
   4  34  -7      880.64     1741.10    445.17 o 
  -1  35  -7      508.97      378.39    361.08 o 
   1  35  -7      968.18     1760.88    479.79 o 
 -12   0  -6     3696.20     3598.44    643.02 o 
 -10   0  -6     1732.80     1600.13    455.06 o 
  -8   0  -6     6361.54     6907.52    672.70 o 
  -6   0  -6     3910.30     4140.06    462.48 o 
  -4   0  -6    34032.24    35059.41   1392.39 o 
  -2   0  -6    17026.65    16129.90    694.96 o 
   0   0  -6    42376.20    42019.33   1024.79 o 
   2   0  -6    33722.27    35985.57    901.50 o 
   4   0  -6     2400.71     2470.68    254.73 o 
   6   0  -6     9252.99     8440.87    539.15 o 
   8   0  -6     7924.48     6818.48    576.24 o 
  10   0  -6     8381.17     7822.58    749.37 o 
  12   0  -6     5522.21     5742.66    744.42 o 
 -11   1  -6       91.33      402.98    261.20 o 
  -9   1  -6     2044.61     2136.97    468.66 o 
  -7   1  -6      792.34      881.71    378.39 o 
  -5   1  -6     5764.23     6466.84    566.35 o 
  -3   1  -6    13484.14    13131.39    459.05 o 
  -1   1  -6     7275.36     7311.62    210.32 o 
   1   1  -6     3018.67     2940.34    168.17 o 
   3   1  -6     7155.13     8100.81    175.95 o 
   5   1  -6    15558.77    15608.15    517.50 o 
   7   1  -6     2366.47     2525.88    254.87 o 
   9   1  -6      550.43      536.93    212.34 o 
  11   1  -6      115.66       70.80    235.77 o 
  13   1  -6      255.18      901.41    336.35 o 
 -12   2  -6     4253.63     3531.08    467.09 o 
 -10   2  -6     3410.85     2959.38    377.43 o 
  -8   2  -6     9759.42     9701.74   1214.32 o 
  -6   2  -6     3471.26     3589.74    310.92 o 
  -4   2  -6    15580.64    15018.68    607.16 o 
  -2   2  -6     4322.95     4458.68    223.76 o 
   0   2  -6    30316.12    29560.86    821.09 o 
   2   2  -6    39049.26    45011.43   1099.98 o 
   4   2  -6     3546.93     3355.59    207.75 o 
   6   2  -6    19755.72    20298.22    658.12 o 
   8   2  -6     2793.04     2913.41    302.48 o 
  10   2  -6    10729.34    10743.05    575.89 o 
  12   2  -6     2087.35     2201.80    378.28 o 
 -11   3  -6      242.66       57.82    249.18 o 
  -9   3  -6     5131.29     5493.97    459.84 o 
  -7   3  -6     5607.76     5306.94    411.61 o 
  -5   3  -6    22058.44    23710.71    772.05 o 
  -3   3  -6    42751.40    40760.95   1086.78 o 
  -1   3  -6    24350.27    25370.93    539.40 o 
   1   3  -6    14373.86    13713.63    571.30 o 
   3   3  -6    10474.69    10473.74    268.85 o 
   5   3  -6    21584.19    20674.80    657.79 o 
   7   3  -6    10193.13    10738.01    466.05 o 
   9   3  -6     2103.59     1946.54    287.64 o 
  11   3  -6     2459.11     2550.54    364.24 o 
  13   3  -6      664.66      764.90    316.47 o 
 -12   4  -6     4775.98     4879.73    514.91 o 
 -10   4  -6     3232.32     2919.59    379.38 o 
  -8   4  -6     6071.48     5959.64    576.24 o 
  -6   4  -6     5320.19     5907.77    398.95 o 
  -4   4  -6    28764.84    29015.26    869.14 o 
  -2   4  -6     7820.26     7990.70    420.44 o 
   0   4  -6    28337.96    27763.62   1051.09 o 
   2   4  -6    42662.52    44974.29   1619.92 o 
   4   4  -6    21338.84    21082.29    652.56 o 
   6   4  -6    11962.72    12160.04    461.32 o 
   8   4  -6     2107.03     1749.48    252.15 o 
  10   4  -6     2289.88     2478.83    336.23 o 
  12   4  -6     1168.24     1434.53    424.15 o 
 -11   5  -6     1173.13      851.57    290.70 o 
  -9   5  -6     9385.75     8636.88    916.30 o 
  -7   5  -6     7644.28     6964.93    701.14 o 
  -5   5  -6    15304.93    16692.54   1318.19 o 
  -3   5  -6    21985.90    20680.81    741.95 o 
  -1   5  -6     5875.48     5936.88    190.71 o 
   1   5  -6    56752.98    52393.75   1931.53 o 
   3   5  -6     4573.58     4624.44    159.04 o 
   5   5  -6    22731.83    22208.53    678.35 o 
   7   5  -6     5307.86     4880.39    509.47 o 
   9   5  -6     6094.69     5515.02    426.18 o 
  11   5  -6     1514.67     1723.77    567.59 o 
  13   5  -6     1724.90     1398.85    357.24 o 
 -12   6  -6     2132.62     2384.12    593.56 o 
 -10   6  -6     2008.44     1920.08    343.63 o 
  -8   6  -6     3052.47     2902.54    346.05 o 
  -6   6  -6       80.93       -9.15    152.11 o 
  -4   6  -6     2572.16     3229.54    504.52 o 
  -2   6  -6     2289.56     2482.41    195.65 o 
   0   6  -6     2655.81     2406.38    257.21 o 
   2   6  -6     8618.95     9603.25    494.63 o 
   4   6  -6    17401.91    18086.75    444.46 o 
   6   6  -6      131.77      492.72    154.87 o 
   8   6  -6      644.23      451.61    194.94 o 
  10   6  -6      563.69      596.11    441.46 o 
  12   6  -6      642.48      642.90    284.04 o 
 -11   7  -6     2646.26     2906.55    870.55 o 
  -9   7  -6     6640.81     7812.08    545.59 o 
  -7   7  -6     7523.37     7741.61    494.76 o 
  -5   7  -6     2388.45     2631.44    477.32 o 
  -3   7  -6    25361.58    24102.85    726.54 o 
  -1   7  -6     9512.55     9250.07    259.13 o 
   1   7  -6    72077.39    71320.78   2584.44 o 
   3   7  -6     7692.24     7797.13    224.23 o 
   5   7  -6    16228.27    15533.96    543.21 o 
   7   7  -6     7415.50     7562.15    403.83 o 
   9   7  -6     3813.00     3629.56    374.51 o 
  11   7  -6     3194.59     3724.51    416.20 o 
  13   7  -6     1568.90     1165.51    357.07 o 
 -12   8  -6        7.73     -356.13    356.13 o 
 -10   8  -6      596.32      396.97    253.16 o 
  -8   8  -6      197.11      214.32    207.31 o 
  -6   8  -6     3037.26     2953.54    299.73 o 
  -4   8  -6     4763.48     4350.26    311.05 o 
  -2   8  -6     1126.58     1045.35    231.24 o 
   0   8  -6     1299.70     1188.93    115.85 o 
   2   8  -6    10915.87    10763.16    586.14 o 
   4   8  -6      389.70      334.49    124.60 o 
   6   8  -6     2077.81     2088.56    229.11 o 
   8   8  -6     1954.86     2470.74    600.98 o 
  10   8  -6      446.94      556.93    467.43 o 
  12   8  -6      400.64      375.71    279.00 o 
 -11   9  -6     1893.92     1689.73    526.78 o 
  -9   9  -6     1309.11     1342.82    288.94 o 
  -7   9  -6     3145.34     3687.35    354.80 o 
  -5   9  -6     4480.78     4347.23    330.40 o 
  -3   9  -6     8728.58     8851.51    388.61 o 
  -1   9  -6    34261.70    34545.79   1263.97 o 
   1   9  -6    49297.39    47854.52    986.49 o 
   3   9  -6     4893.57     4796.31    264.45 o 
   5   9  -6    16650.77    16421.52    567.50 o 
   7   9  -6       91.29      205.98    196.62 o 
   9   9  -6     2381.54     2823.25    331.84 o 
  11   9  -6     1869.77     1398.92    316.37 o 
 -12  10  -6     1015.93     1036.25    479.79 o 
 -10  10  -6     1965.15     2725.74    507.00 o 
  -8  10  -6     2110.33     2620.36    333.96 o 
  -6  10  -6     1506.17     1447.13    238.89 o 
  -4  10  -6     8591.81     8240.29    772.86 o 
  -2  10  -6    20038.55    20162.66    651.59 o 
   0  10  -6     9284.07     9269.74    267.31 o 
   2  10  -6    13066.16    12419.08    320.92 o 
   4  10  -6     1390.52     1318.84    127.57 o 
   6  10  -6     4386.91     4582.59    321.86 o 
   8  10  -6     3576.02     3724.74    502.05 o 
  10  10  -6      973.76      965.86    264.42 o 
  12  10  -6     1115.13     1207.68    330.17 o 
 -11  11  -6      728.62     1288.51    469.90 o 
  -9  11  -6     1229.12     1606.40    318.15 o 
  -7  11  -6     4054.63     4436.17    389.79 o 
  -5  11  -6     2748.80     2499.79    271.83 o 
  -3  11  -6    13523.86    13658.38    512.89 o 
  -1  11  -6     4986.75     4591.36    272.84 o 
   1  11  -6     2183.74     2136.85    108.33 o 
   3  11  -6     2768.39     2914.94    161.48 o 
   5  11  -6     8155.11     8557.62    387.44 o 
   7  11  -6      188.71      202.64    172.33 o 
   9  11  -6     2481.44     2536.66    323.14 o 
  11  11  -6       73.04     -208.62    208.62 o 
 -10  12  -6     2844.28     3036.40    406.59 o 
  -8  12  -6     2716.07     2490.63    544.09 o 
  -6  12  -6     5734.73     5285.12    402.12 o 
  -4  12  -6    12963.96    13329.90    540.30 o 
  -2  12  -6    23150.76    22517.72    710.03 o 
   0  12  -6    13133.24    12927.17    356.62 o 
   2  12  -6    39622.11    38269.09    829.00 o 
   4  12  -6     4317.52     4361.40    317.80 o 
   6  12  -6     6927.00     6432.01    383.28 o 
   8  12  -6     3215.29     2832.87    318.67 o 
  10  12  -6     3084.91     2339.14    347.16 o 
  12  12  -6     2673.43     2708.88   1101.79 o 
 -11  13  -6      615.89      991.73    474.85 o 
  -9  13  -6      218.40      531.52    250.66 o 
  -7  13  -6     2065.30     2504.03    321.72 o 
  -5  13  -6     2684.31     2377.73    271.04 o 
  -3  13  -6     5926.71     6249.79    356.75 o 
  -1  13  -6    10428.33    10747.87    421.49 o 
   1  13  -6     4770.67     5258.08    286.29 o 
   3  13  -6      693.35      875.22    116.12 o 
   5  13  -6     2491.16     2953.13    257.19 o 
   7  13  -6      310.70      342.74    184.34 o 
   9  13  -6      508.60      417.14    218.08 o 
  11  13  -6     1578.79     1682.68    641.78 o 
 -10  14  -6     1709.42     1571.14    329.06 o 
  -8  14  -6     6849.59     6705.08    515.01 o 
  -6  14  -6     7977.89     8244.67    473.02 o 
  -4  14  -6     9729.70     9414.19    450.19 o 
  -2  14  -6     5176.74     4846.51    309.95 o 
   0  14  -6      719.58      776.97    242.99 o 
   2  14  -6    14754.79    14198.79    392.41 o 
   4  14  -6     4314.49     4381.35    297.06 o 
   6  14  -6    11464.31    11109.22    504.24 o 
   8  14  -6    10393.37     9920.10    516.92 o 
  10  14  -6     4988.86     5486.83    476.64 o 
  12  14  -6     1281.56     1590.24    400.65 o 
 -11  15  -6     1789.01     1355.29    511.94 o 
  -9  15  -6     1008.93     1033.97    292.89 o 
  -7  15  -6     1660.45     1684.74    286.80 o 
  -5  15  -6     1380.02     1370.70    241.03 o 
  -3  15  -6     7258.72     7566.52    406.12 o 
  -1  15  -6     2526.19     2716.83    243.45 o 
   1  15  -6     3990.63     4451.29    176.65 o 
   3  15  -6     3370.53     3552.35    718.45 o 
   5  15  -6     1854.04     2112.53    247.79 o 
   7  15  -6     2567.04     3027.70    321.86 o 
   9  15  -6     1118.36     1273.19    277.05 o 
  11  15  -6     1665.90     1563.08    328.26 o 
 -10  16  -6     1592.76     1293.46    474.85 o 
  -8  16  -6     6988.30     8316.55    583.66 o 
  -6  16  -6     2589.06     2322.00    310.38 o 
  -4  16  -6     4006.68     3749.29    328.84 o 
  -2  16  -6     4531.82     4335.26    316.21 o 
   0  16  -6      129.24        7.88    118.23 o 
   2  16  -6     2638.92     2643.16    476.08 o 
   4  16  -6     5482.65     5809.50    351.78 o 
   6  16  -6    16475.06    15396.34    631.19 o 
   8  16  -6     7534.47     7852.16   1084.48 o 
  10  16  -6     4612.82     4602.58    448.05 o 
 -11  17  -6     2278.76     2166.48    591.08 o 
  -9  17  -6     1700.75     1520.17    331.36 o 
  -7  17  -6     7581.54     7576.00    537.71 o 
  -5  17  -6     4000.39     3661.14    355.80 o 
  -3  17  -6     4347.07     4796.00    446.40 o 
  -1  17  -6      297.53      188.10    120.97 o 
   1  17  -6     4606.49     4892.75    242.70 o 
   3  17  -6     1049.28     1030.16    187.12 o 
   5  17  -6     4153.53     3835.09    330.17 o 
   7  17  -6     9826.88     9869.39    520.52 o 
   9  17  -6     5507.90     5947.07    656.62 o 
  11  17  -6     2025.24     2112.31    383.34 o 
 -10  18  -6       39.07     -126.13    348.71 o 
  -8  18  -6     5003.01     5102.72    474.25 o 
  -6  18  -6     1346.27     1738.94    379.63 o 
  -4  18  -6      436.77      502.74    199.54 o 
  -2  18  -6     2793.21     2709.30    235.20 o 
   0  18  -6      588.18      516.75    111.31 o 
   2  18  -6     3876.75     4183.78    314.09 o 
   4  18  -6     1150.77     1476.75    224.45 o 
   6  18  -6     3120.35     3850.19    346.42 o 
   8  18  -6        3.05      190.73    205.70 o 
  10  18  -6     2384.87     2951.42    502.05 o 
  -9  19  -6     4010.90     3593.49    640.55 o 
  -7  19  -6     9145.85     9690.27    558.68 o 
  -5  19  -6      449.41      635.40    217.47 o 
  -3  19  -6     5286.98     5639.82    328.23 o 
  -1  19  -6     5244.41     4715.20    305.78 o 
   1  19  -6     2225.24     2924.06    255.59 o 
   3  19  -6     1793.33     2376.61    261.95 o 
   5  19  -6     1991.23     2163.13    482.26 o 
   7  19  -6    12715.10    12568.77    608.27 o 
   9  19  -6     5499.41     5540.36    545.33 o 
  11  19  -6     3440.10     3519.68    436.72 o 
 -10  20  -6      148.91      -81.00    264.00 o 
  -8  20  -6      431.19      664.65    273.96 o 
  -6  20  -6      165.13      190.10    208.97 o 
  -4  20  -6      524.46      836.96    250.42 o 
  -2  20  -6      262.62       99.31    127.09 o 
   0  20  -6      304.68      487.96    121.66 o 
   2  20  -6     4018.08     3575.48    317.97 o 
   4  20  -6     1249.39      947.47    226.29 o 
   6  20  -6     3363.89     3147.37    336.98 o 
   8  20  -6     3162.64     2931.65    370.79 o 
  10  20  -6      605.92     1010.84    294.44 o 
  -9  21  -6     1859.75     2040.35    381.22 o 
  -7  21  -6     3224.46     3203.76    329.11 o 
  -5  21  -6     3080.60     3384.38    555.79 o 
  -3  21  -6    12308.53    11709.55    439.52 o 
  -1  21  -6     2110.38     2366.01    204.76 o 
   1  21  -6     5864.78     5853.72    256.54 o 
   3  21  -6     4745.09     4010.97    352.77 o 
   5  21  -6     7293.20     6710.22    440.22 o 
   7  21  -6     4963.06     5193.46    443.60 o 
   9  21  -6     2758.32     2731.30    372.41 o 
 -10  22  -6     1478.23     1375.07    524.31 o 
  -8  22  -6      563.57      778.80    283.29 o 
  -6  22  -6     3622.80     3618.27    326.87 o 
  -4  22  -6     1142.74     1405.91    178.33 o 
  -2  22  -6     4131.36     4018.38    281.67 o 
   0  22  -6     1534.57     2021.73    233.48 o 
   2  22  -6     3763.29     3330.71    324.11 o 
   4  22  -6     5433.05     5487.82    421.52 o 
   6  22  -6     5064.99     4892.16    423.96 o 
   8  22  -6     3387.24     3275.77    383.79 o 
  10  22  -6      142.29      472.74    266.08 o 
  -9  23  -6     1613.07      926.78    319.61 o 
  -7  23  -6     4188.83     4279.15    454.64 o 
  -5  23  -6     2821.78     2316.11    299.14 o 
  -3  23  -6     5704.69     5702.00    339.71 o 
  -1  23  -6      563.32      460.24    216.79 o 
   1  23  -6     3968.28     3506.64    338.06 o 
   3  23  -6     6554.96     6877.73    440.11 o 
   5  23  -6     1065.33     1327.69    331.40 o 
   7  23  -6     3445.85     4069.08    511.94 o 
   9  23  -6     1691.10     1455.04    576.24 o 
  -8  24  -6      267.11      284.77    216.64 o 
  -6  24  -6     3979.40     3591.71    451.35 o 
  -4  24  -6     2014.56     2543.15    263.07 o 
  -2  24  -6     6759.79     6523.87    359.22 o 
   0  24  -6     5704.45     5531.53    279.51 o 
   2  24  -6     2557.30     2551.92    557.70 o 
   4  24  -6     4697.42     4464.54    401.21 o 
   6  24  -6      735.69      668.51    260.21 o 
   8  24  -6      977.84     1332.86    307.05 o 
  10  24  -6       88.56      420.44    477.32 o 
  -9  25  -6      747.30      596.60    438.98 o 
  -7  25  -6     2483.85     1552.40    327.38 o 
  -5  25  -6     1496.97     1532.61    237.78 o 
  -3  25  -6     1732.74     1840.23    316.58 o 
  -1  25  -6     1232.34     1021.38    172.45 o 
   1  25  -6     1908.28     2058.78    294.29 o 
   3  25  -6     2925.19     2937.46    529.25 o 
   5  25  -6      318.62      727.72    249.55 o 
   7  25  -6      516.66      749.27    317.80 o 
   9  25  -6      819.48     1121.39    388.28 o 
  -8  26  -6       80.56      -26.70    239.65 o 
  -6  26  -6     1509.19     1547.62    593.56 o 
  -4  26  -6     3623.62     3619.04    312.37 o 
  -2  26  -6     6520.34     6669.51    356.15 o 
   0  26  -6     6037.02     6336.78    577.48 o 
   2  26  -6    11644.09    12044.60    714.74 o 
   4  26  -6     6157.88     6431.74    486.99 o 
   6  26  -6     1381.63     1339.83    299.19 o 
   8  26  -6      955.78      787.41    362.32 o 
  -7  27  -6       38.30       82.18    246.11 o 
  -5  27  -6     1275.35      511.32    244.66 o 
  -3  27  -6     2272.36     2385.58    264.46 o 
  -1  27  -6       58.61     -136.98    205.27 o 
   1  27  -6      236.88      279.23    217.36 o 
   3  27  -6     1499.77     1481.37    296.41 o 
   5  27  -6      537.14      816.71    263.26 o 
   7  27  -6     1862.08     1510.36    326.82 o 
  -6  28  -6     5444.01     5801.71    505.12 o 
  -4  28  -6      927.60     1126.43    276.04 o 
  -2  28  -6     8109.91     8016.09    403.11 o 
   0  28  -6     5870.48     5597.18    626.94 o 
   2  28  -6     6088.58     5995.83    486.75 o 
   4  28  -6     3626.48     4269.32    426.05 o 
   6  28  -6     2117.76     2133.10    361.24 o 
   8  28  -6      671.96      983.37    317.79 o 
  -7  29  -6      411.42      581.75    277.45 o 
  -5  29  -6      383.87      548.89    320.27 o 
  -3  29  -6     1072.56      733.40    327.69 o 
  -1  29  -6     2317.82     2273.28    341.11 o 
   1  29  -6     1452.52     1247.31    287.21 o 
   3  29  -6     1503.36     1155.08    282.26 o 
   5  29  -6      764.23      694.04    274.61 o 
   7  29  -6      612.60      546.43    276.80 o 
  -6  30  -6     2406.87     2730.49    387.28 o 
  -4  30  -6     5034.81     5158.57    803.77 o 
  -2  30  -6     4319.15     4379.95    618.29 o 
   0  30  -6     2024.08     1278.47    295.13 o 
   2  30  -6     1576.59     1409.58    302.43 o 
   4  30  -6     1957.31     1974.39    343.27 o 
   6  30  -6     1324.69     1360.08    403.12 o 
  -5  31  -6     2129.33     2489.72    381.91 o 
  -3  31  -6      234.79      361.08    346.24 o 
  -1  31  -6     6102.54     5413.73    672.70 o 
   1  31  -6     3484.28     3078.71    394.14 o 
   3  31  -6     3693.33     3617.55    685.06 o 
   5  31  -6     2182.55     2126.90    366.02 o 
  -4  32  -6     2312.17     2005.73    529.25 o 
  -2  32  -6     2279.63     2626.49    539.15 o 
   0  32  -6      147.30      103.87    269.57 o 
   2  32  -6      519.25      287.88    256.06 o 
   4  32  -6      953.35     1185.17    310.23 o 
   6  32  -6      884.54     1023.89    415.49 o 
  -5  33  -6     2135.08     2520.14    598.50 o 
  -3  33  -6     1535.71     1817.77    502.05 o 
  -1  33  -6     2012.49     1934.01    472.37 o 
   1  33  -6     2403.67     2079.92    462.48 o 
   3  33  -6     2350.14     1459.16    432.80 o 
   5  33  -6      645.26      734.53    368.50 o 
  -4  34  -6      516.16     1236.58    472.37 o 
  -2  34  -6      668.18     1033.78    413.02 o 
   0  34  -6      266.58     1001.63    388.29 o 
   2  34  -6      418.93      455.06    346.24 o 
   4  34  -6      326.25      -24.73    311.62 o 
  -1  35  -6      822.13      920.01    422.91 o 
   1  35  -6      273.93      145.92    319.04 o 
   3  35  -6      481.73     -101.40    306.67 o 
 -11   1  -5     2915.99     3147.06    407.71 o 
  -7   1  -5    32454.86    30365.61    993.30 o 
  -5   1  -5    11770.79    11305.91    469.25 o 
  -3   1  -5    34769.49    31238.84    869.14 o 
  -1   1  -5    13514.17    14909.32    361.69 o 
   1   1  -5   206699.64   193805.95   4585.31 o 
   3   1  -5    11466.52    12097.39    308.07 o 
   5   1  -5     7881.61     6261.22    310.23 o 
   7   1  -5    13029.21    13051.62    508.86 o 
   9   1  -5     3094.16     2875.68    333.14 o 
  11   1  -5     8571.61     7942.72    792.65 o 
  13   1  -5     1886.94     1595.88    376.35 o 
 -12   2  -5      421.26      598.08    302.96 o 
 -10   2  -5      965.95      944.30    276.76 o 
  -8   2  -5    13639.64    13756.27    626.85 o 
  -6   2  -5    12505.11    12264.86    522.75 o 
  -4   2  -5    40660.84    41087.98   1126.21 o 
  -2   2  -5     7716.79     7648.35    286.80 o 
   0   2  -5     1100.59      973.42    103.00 o 
   2   2  -5    28182.88    29619.89    613.40 o 
   4   2  -5    10298.51     9106.47    350.24 o 
   6   2  -5     5665.83     5278.84    322.22 o 
   8   2  -5     5729.76     6313.12    424.06 o 
  10   2  -5     2731.42     2980.75    360.13 o 
  12   2  -5      723.03     1760.95    348.72 o 
 -11   3  -5     3225.51     4447.15    473.61 o 
  -9   3  -5     7357.08     7139.72    518.25 o 
  -7   3  -5    19425.33    18714.30   1078.29 o 
  -5   3  -5    21553.13    23656.85    752.81 o 
  -3   3  -5    37987.22    36238.17    983.68 o 
  -1   3  -5     4960.25     5589.82    183.97 o 
   1   3  -5     6604.75     6170.52    338.82 o 
   3   3  -5      636.68      759.66     79.32 o 
   5   3  -5    30847.20    28262.35    830.47 o 
   7   3  -5     9133.94     8917.83    744.42 o 
   9   3  -5     2653.90     2273.86    301.36 o 
  11   3  -5     3279.39     2682.00    373.25 o 
  13   3  -5     2084.55     2442.68    412.70 o 
 -12   4  -5     1478.26     1790.82    775.33 o 
 -10   4  -5     1898.57     1793.26    464.95 o 
  -8   4  -5     9625.18     8985.89   1047.38 o 
  -6   4  -5     8936.84     8884.25    444.03 o 
  -4   4  -5    15655.33    14515.48    517.64 o 
  -2   4  -5    33679.72    35015.72    922.45 o 
   0   4  -5     1638.32     1738.63    207.74 o 
   2   4  -5    35302.23    38051.93   1404.75 o 
   4   4  -5     2135.17     1854.06    202.80 o 
   6   4  -5     4862.57     4732.72    530.49 o 
   8   4  -5     2875.16     2951.85    310.38 o 
  10   4  -5     6691.12     6145.08    487.83 o 
  12   4  -5     2644.49     2485.32    994.21 o 
 -11   5  -5     1329.14     1185.88    313.03 o 
  -9   5  -5     7898.51     7426.23    532.96 o 
  -7   5  -5     8513.37     9036.49    475.63 o 
  -5   5  -5     6802.06     7520.31    384.68 o 
  -3   5  -5    12960.60    12867.85    451.19 o 
  -1   5  -5    14080.63    13826.20    339.64 o 
   1   5  -5    30360.83    27869.96   1073.35 o 
   3   5  -5      770.66      979.95     85.82 o 
   5   5  -5     5288.64     5295.15    798.83 o 
   7   5  -5     6049.26     6444.77    647.97 o 
   9   5  -5      217.35      276.52    206.33 o 
  11   5  -5      419.23      198.23    235.77 o 
  13   5  -5     2575.38     3143.93    586.14 o 
 -12   6  -5     4482.29     5759.97    791.41 o 
 -10   6  -5     2555.99     2610.74    370.54 o 
  -8   6  -5    12071.20    11822.02    585.60 o 
  -6   6  -5     4303.74     4760.99    352.22 o 
  -4   6  -5    33104.11    35485.45   1018.61 o 
  -2   6  -5    39313.05    38657.77   1014.91 o 
   0   6  -5    23409.45    21822.58    467.73 o 
   2   6  -5    23250.50    23650.76    969.48 o 
   4   6  -5     6316.26     5238.59    294.31 o 
   6   6  -5    19475.91    19685.05    648.74 o 
   8   6  -5     5256.77     4780.73    377.93 o 
  10   6  -5     5551.14     6124.50    479.20 o 
  12   6  -5     2539.38     2470.72    771.62 o 
 -11   7  -5       83.86      120.82    246.41 o 
  -9   7  -5     2956.85     3012.88    754.31 o 
  -7   7  -5       84.78       44.54    260.92 o 
  -5   7  -5      218.63      134.83    160.75 o 
  -3   7  -5     5317.43     5120.97    286.66 o 
  -1   7  -5     6265.96     6075.78    286.40 o 
   1   7  -5      321.41      202.80    143.44 o 
   3   7  -5     2544.46     2833.50    144.40 o 
   5   7  -5      618.73      507.79    140.07 o 
   7   7  -5     7508.47     7538.19    407.86 o 
   9   7  -5      259.84      249.62    203.87 o 
  11   7  -5        5.48      196.67    235.51 o 
  13   7  -5      818.39     1290.44    346.73 o 
 -12   8  -5     4954.79     4501.14    727.11 o 
 -10   8  -5      938.26     1126.05    299.03 o 
  -8   8  -5     2500.93     3334.83    468.66 o 
  -6   8  -5     1723.21     1647.31    267.10 o 
  -4   8  -5    30525.36    32446.87    940.85 o 
  -2   8  -5    21261.59    20719.55   1227.92 o 
   0   8  -5    50870.63    51405.20   1039.44 o 
   2   8  -5    39372.04    38114.03    787.19 o 
   4   8  -5    11148.91    10370.89    385.46 o 
   6   8  -5    13495.22    13080.13    509.50 o 
   8   8  -5      248.91      262.38    191.51 o 
  10   8  -5      908.56      470.17    361.08 o 
  12   8  -5     1926.34     2209.37    382.06 o 
 -11   9  -5     2579.94     2514.94    392.54 o 
  -9   9  -5      485.35      473.66    227.61 o 
  -7   9  -5       38.98      225.64    186.24 o 
  -5   9  -5      718.39      876.07    186.09 o 
  -3   9  -5    18833.30    19169.23    634.80 o 
  -1   9  -5    20516.07    20085.73    973.19 o 
   1   9  -5    20145.67    20471.13    396.36 o 
   3   9  -5    26213.44    26280.17    590.73 o 
   5   9  -5     2891.72     3048.23    241.85 o 
   7   9  -5     4149.32     4165.20    474.85 o 
   9   9  -5     1443.37     1434.43    274.93 o 
  11   9  -5     1468.64     1000.95    294.49 o 
  13   9  -5      386.35      225.06    442.69 o 
 -12  10  -5     2070.47     2198.63    581.19 o 
 -10  10  -5      727.55      468.32    263.15 o 
  -8  10  -5     3111.02     3076.30    347.68 o 
  -6  10  -5     1458.06     1622.70    243.16 o 
  -4  10  -5    13858.81    14463.68   1436.90 o 
  -2  10  -5     4327.26     4195.17    262.98 o 
   0  10  -5    55839.34    58189.21   1207.13 o 
   2  10  -5    22944.66    22013.18    510.80 o 
   4  10  -5    18661.71    17884.30    590.47 o 
   6  10  -5     5176.44     5061.29    335.37 o 
   8  10  -5      669.96      745.53    218.59 o 
  10  10  -5     4751.90     4078.53    453.82 o 
  12  10  -5     1145.81     1403.14    334.52 o 
 -11  11  -5     2961.81     3578.65    645.49 o 
  -9  11  -5     2855.77     2860.96    529.25 o 
  -7  11  -5     4916.70     5911.89    440.43 o 
  -5  11  -5     1580.07     1576.22    332.64 o 
  -3  11  -5    11010.48    12798.35    479.85 o 
  -1  11  -5    22493.14    21403.15    660.46 o 
   1  11  -5    26512.36    27496.16    503.61 o 
   3  11  -5    20395.53    20382.16    511.85 o 
   5  11  -5    17416.13    17588.49    612.35 o 
   7  11  -5     4873.64     5158.26    462.48 o 
   9  11  -5     6305.10     5950.23    453.88 o 
  11  11  -5     1690.31     1534.62    314.07 o 
 -12  12  -5       32.39      284.41    422.91 o 
 -10  12  -5      780.24      518.79    262.21 o 
  -8  12  -5      405.29        2.83    194.79 o 
  -6  12  -5      205.25      204.59    199.09 o 
  -4  12  -5     9160.17    10269.24    452.04 o 
  -2  12  -5    10948.47    10977.10    425.90 o 
   0  12  -5     4101.96     4389.02    202.33 o 
   2  12  -5     4311.78     4404.79    199.87 o 
   4  12  -5     6755.08     6736.95    824.80 o 
   6  12  -5     3960.17     3598.68    394.47 o 
   8  12  -5     2131.08     1918.23    280.97 o 
  10  12  -5     1055.02     1268.64    285.78 o 
  12  12  -5      296.78      403.70    270.18 o 
 -11  13  -5      939.69      247.32    373.45 o 
  -9  13  -5     2792.06     2714.22    364.48 o 
  -7  13  -5    11309.58    11506.17    575.98 o 
  -5  13  -5    10092.46     8777.76    454.52 o 
  -3  13  -5    32921.21    35939.44   1045.70 o 
  -1  13  -5    14350.83    14032.57    592.32 o 
   1  13  -5    17297.56    16837.74    402.53 o 
   3  13  -5    10538.67    10092.65    398.62 o 
   5  13  -5     8117.05     8935.33    764.20 o 
   7  13  -5     3110.30     3091.49    490.92 o 
   9  13  -5     5650.31     5899.37    463.69 o 
  11  13  -5     3219.85     2983.57    396.56 o 
 -10  14  -5     2546.77     2337.13    544.09 o 
  -8  14  -5     1731.57     2178.02    341.30 o 
  -6  14  -5     4742.18     5023.39    399.74 o 
  -4  14  -5     3853.93     4408.73    389.52 o 
  -2  14  -5    14493.47    14667.96    533.63 o 
   0  14  -5     5178.74     5099.47    207.95 o 
   2  14  -5     1845.98     2096.46    330.17 o 
   4  14  -5    11208.29    11121.91    460.32 o 
   6  14  -5     2515.76     2980.75    300.25 o 
   8  14  -5     1311.17     1819.80    273.93 o 
  10  14  -5      564.52     1130.72    280.97 o 
  12  14  -5     2611.66     2705.21    405.60 o 
 -11  15  -5     1799.45     1424.54    524.31 o 
  -9  15  -5     2871.42     3460.63    407.10 o 
  -7  15  -5     5063.99     5817.34    460.38 o 
  -5  15  -5    16711.44    16488.61    647.84 o 
  -3  15  -5    13724.49    13689.53    533.16 o 
  -1  15  -5    16196.73    15423.37    563.29 o 
   1  15  -5     7279.65     7253.14    231.30 o 
   3  15  -5     8176.47     7835.80    614.58 o 
   5  15  -5     9229.18     9594.88    779.04 o 
   7  15  -5     5029.39     5197.61    603.45 o 
   9  15  -5     7372.72     6746.91    511.39 o 
  11  15  -5     2853.20     2407.36    372.88 o 
 -10  16  -5     2175.08     2023.04    529.25 o 
  -8  16  -5      860.12      911.21    254.91 o 
  -6  16  -5     9813.78     9270.58    507.51 o 
  -4  16  -5     3370.07     3367.05    316.01 o 
  -2  16  -5     3758.53     3247.96    228.53 o 
   0  16  -5     8470.78     9099.57    445.55 o 
   2  16  -5        8.58      146.02    123.88 o 
   4  16  -5      887.72     1305.92    195.30 o 
   6  16  -5     2477.65     2101.82    272.75 o 
   8  16  -5     4268.88     4155.34    389.75 o 
  10  16  -5     2124.95     2309.81    353.15 o 
  12  16  -5     1222.43     1707.17    357.72 o 
 -11  17  -5      260.85       46.99    383.34 o 
  -9  17  -5     1741.63     1607.55    474.85 o 
  -7  17  -5     4164.81     4177.82    404.21 o 
  -5  17  -5     8106.92     8040.65    470.41 o 
  -3  17  -5     5933.76     6117.93    313.15 o 
  -1  17  -5     5053.32     5026.71    301.66 o 
   1  17  -5     6757.35     7115.84    283.75 o 
   3  17  -5       82.13      -40.45    126.55 o 
   5  17  -5     9900.99    10094.02    484.13 o 
   7  17  -5     6410.40     6145.50    526.78 o 
   9  17  -5     6074.35     5676.25    471.69 o 
  11  17  -5     1400.14     1207.12    324.97 o 
 -10  18  -5     2670.92     2008.20    558.93 o 
  -8  18  -5     4414.83     5006.82    457.74 o 
  -6  18  -5    11018.87    11438.09    580.56 o 
  -4  18  -5     9943.19    10178.01    415.51 o 
  -2  18  -5    15964.48    16045.74    474.88 o 
   0  18  -5     8180.05     8233.78    290.14 o 
   2  18  -5     1486.08     1823.85    222.84 o 
   4  18  -5     4416.75     5179.51    364.24 o 
   6  18  -5    12440.32    11300.33    549.49 o 
   8  18  -5     8230.38     7490.32    497.34 o 
  10  18  -5     2944.73     2768.79    381.30 o 
 -11  19  -5      348.60      702.38    462.48 o 
  -9  19  -5     1579.62     1214.32    452.59 o 
  -7  19  -5     1586.98     1314.38    289.32 o 
  -5  19  -5     5358.10     5043.62    340.49 o 
  -3  19  -5      126.81      351.48    121.30 o 
  -1  19  -5     5465.98     4986.34    257.89 o 
   1  19  -5     1293.49     1234.57    140.92 o 
   3  19  -5      928.76      764.34    243.61 o 
   5  19  -5     2431.90     2390.41    293.18 o 
   7  19  -5      174.72      102.60    201.57 o 
   9  19  -5     1220.86      832.77    280.58 o 
  11  19  -5      659.97      597.60    348.71 o 
 -10  20  -5     2997.07     3628.08    708.56 o 
  -8  20  -5     6551.62     6658.77    566.21 o 
  -6  20  -5     3692.23     3314.94    304.92 o 
  -4  20  -5     3225.68     3425.02    405.07 o 
  -2  20  -5     2619.16     2735.87    222.53 o 
   0  20  -5     4205.60     4265.97    230.06 o 
   2  20  -5      295.47       71.08    197.85 o 
   4  20  -5    11423.63    12422.94   1166.09 o 
   6  20  -5     2291.98     1873.24    285.21 o 
   8  20  -5     4660.13     4934.13    927.43 o 
  10  20  -5     4232.28     4022.75   1330.56 o 
  -9  21  -5      527.49       16.22    230.34 o 
  -7  21  -5      973.83     1193.51    232.26 o 
  -5  21  -5     2961.54     2986.90    248.09 o 
  -3  21  -5    11617.77    11713.72    753.35 o 
  -1  21  -5     7546.41     7068.39    304.04 o 
   1  21  -5      505.33      385.20    133.64 o 
   3  21  -5      299.84      401.51    183.46 o 
   5  21  -5     1241.55     1285.51    253.70 o 
   7  21  -5     1294.72     1539.31    333.88 o 
   9  21  -5      286.05      455.25    252.15 o 
 -10  22  -5     4098.24     4459.21    434.24 o 
  -8  22  -5     4320.84     5234.25    911.36 o 
  -6  22  -5     5929.42     6119.34    341.57 o 
  -4  22  -5     5109.71     5202.91    336.92 o 
  -2  22  -5     1704.03     1639.90    198.16 o 
   0  22  -5     6755.06     6518.21    301.28 o 
   2  22  -5     6595.80     6006.38    406.67 o 
   4  22  -5     4850.83     5151.77    409.17 o 
   6  22  -5     2730.91     2980.30    822.32 o 
   8  22  -5     1469.21     1553.40    311.93 o 
  10  22  -5     5108.13     4601.74    488.39 o 
  -9  23  -5      158.63      -55.46    216.60 o 
  -7  23  -5      537.20      459.09    203.50 o 
  -5  23  -5     3218.89     2907.91    281.14 o 
  -3  23  -5     1225.99     1533.98    203.68 o 
  -1  23  -5     6140.02     5640.05    296.65 o 
   1  23  -5     4392.06     4572.96    373.95 o 
   3  23  -5     3359.17     3178.12    463.72 o 
   5  23  -5     3097.68     3519.11    363.37 o 
   7  23  -5      553.64      631.03    245.62 o 
   9  23  -5     1196.77     1025.88    302.71 o 
  -8  24  -5     4880.34     4360.53    633.13 o 
  -6  24  -5     1554.77     1492.55    288.53 o 
  -4  24  -5    10832.77    11009.29    449.78 o 
  -2  24  -5     1721.28     1519.71    202.88 o 
   0  24  -5     9886.23     8857.08    413.47 o 
   2  24  -5     4201.32     4662.59    395.45 o 
   4  24  -5     2347.89     2627.93    329.18 o 
   6  24  -5     5321.51     4696.17    510.71 o 
   8  24  -5      792.94      810.31    353.66 o 
  10  24  -5     1039.87      978.47    405.60 o 
  -9  25  -5      787.78     1238.63    343.67 o 
  -7  25  -5      295.85      -44.66    218.84 o 
  -5  25  -5     4398.80     4554.62    481.28 o 
  -3  25  -5      306.54      274.76    165.03 o 
  -1  25  -5     3737.24     3846.30    276.81 o 
   1  25  -5    13983.94    13453.07    616.40 o 
   3  25  -5     4611.51     4882.07    406.29 o 
   5  25  -5     1291.89     1512.38    289.18 o 
   7  25  -5      274.52      105.19    309.14 o 
   9  25  -5     1693.92     1986.09    539.15 o 
  -8  26  -5      568.95      331.97    545.33 o 
  -6  26  -5     1859.49     1627.06    309.96 o 
  -4  26  -5      423.64      633.25    195.18 o 
  -2  26  -5      149.55      117.93    146.43 o 
   0  26  -5     3711.32     3748.77    372.48 o 
   2  26  -5       58.54      -32.24    179.12 o 
   4  26  -5       81.93      262.51    210.25 o 
   6  26  -5      341.17      428.58    264.63 o 
   8  26  -5      483.22      353.82    394.47 o 
  -7  27  -5     2090.93     1297.84    377.16 o 
  -5  27  -5     2489.35     2018.66    331.36 o 
  -3  27  -5     6630.40     6810.55    566.73 o 
  -1  27  -5     4990.92     4762.67    317.84 o 
   1  27  -5     7296.94     6525.37    481.79 o 
   3  27  -5     4911.34     4947.02    436.92 o 
   5  27  -5     4746.27     4480.94    531.73 o 
   7  27  -5     2239.63     2350.79    363.67 o 
  -8  28  -5      318.21      128.85    276.48 o 
  -6  28  -5     2386.02     2937.43    395.91 o 
  -4  28  -5       26.91       82.67    201.09 o 
  -2  28  -5     1946.07     2283.36    252.17 o 
   0  28  -5     1959.11     2004.65    597.27 o 
   2  28  -5     1654.98     1803.59    305.11 o 
   4  28  -5     1599.41     1648.06    311.07 o 
   6  28  -5      608.35      782.07    278.11 o 
   8  28  -5      304.10      286.52    282.00 o 
  -7  29  -5      610.32      960.35    303.50 o 
  -5  29  -5      662.33     1044.19    283.01 o 
  -3  29  -5     6826.52     7877.19    531.11 o 
  -1  29  -5     4331.06     4508.24    438.07 o 
   1  29  -5     6377.17     7123.06    531.55 o 
   3  29  -5     2578.12     1875.02    351.19 o 
   5  29  -5     8244.42     8176.82    601.88 o 
   7  29  -5      419.35      403.35    281.31 o 
  -6  30  -5     2329.85     2178.65    420.44 o 
  -4  30  -5      146.45      295.63    235.09 o 
  -2  30  -5     6688.40     7679.14    811.19 o 
   0  30  -5     3291.49     2230.69    873.02 o 
   2  30  -5     3225.61     2948.88    381.99 o 
   4  30  -5     2710.99     2557.09    394.47 o 
   6  30  -5      298.79       98.47    252.68 o 
  -5  31  -5      654.74      819.66    282.34 o 
  -3  31  -5     3720.66     2940.58    563.88 o 
  -1  31  -5     2515.26     2794.66    504.52 o 
   1  31  -5     1440.01     1347.87    393.23 o 
   3  31  -5     1768.95     1746.41    324.55 o 
   5  31  -5      791.90      911.18    302.71 o 
  -6  32  -5     1411.68     2272.83    576.24 o 
  -4  32  -5     1368.19     1061.25    281.69 o 
  -2  32  -5     2928.14     3267.03    603.45 o 
   0  32  -5     1170.90     1120.34    390.76 o 
   2  32  -5     1660.88     1454.21    422.91 o 
   4  32  -5     1367.91     1446.79    417.96 o 
   6  32  -5     2256.94     2594.34    521.84 o 
  -5  33  -5      159.91      160.88    264.01 o 
  -3  33  -5      772.26      133.55    356.13 o 
  -1  33  -5     1081.71      984.31    413.02 o 
   1  33  -5      374.73      331.40    328.93 o 
   3  33  -5      201.62      707.32    356.13 o 
   5  33  -5      896.59      650.44    363.55 o 
  -4  34  -5     1652.77     1184.64    477.32 o 
  -2  34  -5     1639.43     1817.77    484.74 o 
   0  34  -5      872.11     1404.75    420.44 o 
   2  34  -5     2511.90     2997.46    558.93 o 
   4  34  -5      223.76       93.98    311.62 o 
  -3  35  -5      740.28      895.28    455.06 o 
  -1  35  -5     1426.37      521.84    373.45 o 
   1  35  -5      180.35      583.66    358.61 o 
   3  35  -5      120.01      165.70    321.51 o 
   0  36  -5      391.09      160.75    351.19 o 
 -12   0  -4     4201.97     5712.98    729.58 o 
 -10   0  -4     6649.57     6675.04    737.00 o 
  -8   0  -4    23076.07    23292.15   1192.06 o 
  -6   0  -4     5916.82     6056.75    541.62 o 
  -4   0  -4    38673.73    41116.17   1558.09 o 
  -2   0  -4     6730.78     6056.75    358.61 o 
   0   0  -4     7378.96     7181.94    217.72 o 
   2   0  -4    28830.58    28646.97    762.97 o 
   4   0  -4    23206.45    22735.70    954.64 o 
   6   0  -4     6975.70     6593.43    494.63 o 
   8   0  -4    18115.25    16100.22    927.43 o 
  10   0  -4     4364.98     4602.54    605.92 o 
  12   0  -4     1456.91      969.48    445.17 o 
 -11   1  -4      342.05      264.63    246.58 o 
  -9   1  -4     2978.19     3348.47    369.74 o 
  -7   1  -4     3893.96     4707.95    440.22 o 
  -5   1  -4    13492.82    13156.39    494.01 o 
  -3   1  -4    28493.26    25903.20    736.23 o 
  -1   1  -4    26044.58    31443.09    694.99 o 
   1   1  -4     6573.32     6897.37    211.58 o 
   3   1  -4    19603.76    21506.47    494.31 o 
   5   1  -4      692.78      575.80    139.87 o 
   7   1  -4     2635.59     2788.76    269.67 o 
   9   1  -4      908.62     1139.75    255.03 o 
  11   1  -4      333.98      296.45    249.62 o 
  13   1  -4      263.13       33.04    425.38 o 
 -12   2  -4     1434.38     1335.88    368.50 o 
 -10   2  -4     7861.15     7698.93    781.52 o 
  -8   2  -4    14068.95    14382.79   1321.90 o 
  -6   2  -4    18426.62    19101.21    669.67 o 
  -4   2  -4    18845.64    18142.66    827.27 o 
  -2   2  -4    35054.88    31976.28    852.47 o 
   0   2  -4    44251.73    41014.80   1040.53 o 
   2   2  -4       41.55      -19.81     40.47 o 
   4   2  -4     5475.28     5323.62    332.64 o 
   6   2  -4     9727.11     9594.86    599.74 o 
   8   2  -4    12733.09    11983.67    543.86 o 
  10   2  -4     5222.68     5531.28    462.13 o 
  12   2  -4     2113.77     2323.81    398.71 o 
 -11   3  -4      530.93      724.22    267.48 o 
  -9   3  -4     1508.23     1093.16    268.09 o 
  -7   3  -4     4604.20     4949.82    388.18 o 
  -5   3  -4    10524.94    10211.45    444.18 o 
  -3   3  -4    26990.31    24357.56    697.74 o 
  -1   3  -4    61192.76    65525.61   1312.12 o 
   1   3  -4    46500.37    41692.41   1506.15 o 
   3   3  -4      569.78      459.10     76.92 o 
   5   3  -4     8642.69     7199.65    337.63 o 
   7   3  -4     4717.22     4755.30    344.50 o 
   9   3  -4     3943.92     3849.91    373.12 o 
  11   3  -4     2228.12     1911.35    345.61 o 
  13   3  -4      463.63      966.69    333.80 o 
 -12   4  -4     2682.85     2208.53    556.46 o 
 -10   4  -4     2190.21     1903.82    340.06 o 
  -8   4  -4     7732.90     7769.41    474.79 o 
  -6   4  -4     4626.55     5236.90    358.99 o 
  -4   4  -4    35534.75    35549.95   1418.35 o 
  -2   4  -4    25612.59    25140.41    680.25 o 
   0   4  -4    17981.84    17762.18    746.89 o 
   2   4  -4     4825.61     4929.68    150.41 o 
   4   4  -4     2622.86     2957.13    200.71 o 
   6   4  -4     9317.73     8610.51    395.86 o 
   8   4  -4      277.79      225.41    187.99 o 
  10   4  -4     1649.47     1940.29    370.97 o 
  12   4  -4     1134.92      757.68    301.48 o 
 -11   5  -4     1587.52     1431.20    310.38 o 
  -9   5  -4     2029.61     2566.29    338.78 o 
  -7   5  -4     4596.58     5018.63    375.88 o 
  -5   5  -4     8259.01     8494.84    866.84 o 
  -3   5  -4    33014.31    31641.89    900.23 o 
  -1   5  -4     9232.24     8821.05    237.07 o 
   1   5  -4    33118.41    29299.44   1162.38 o 
   3   5  -4     2159.96     2306.98    125.45 o 
   5   5  -4    30786.69    27620.48    836.19 o 
   7   5  -4     1648.57     1809.90    234.39 o 
   9   5  -4     7786.21     7693.33   1065.93 o 
  11   5  -4     1552.70     2104.65    353.66 o 
  13   5  -4     1187.22     1256.25    356.13 o 
 -12   6  -4      523.60      225.06    398.18 o 
 -10   6  -4      837.76      872.76    270.81 o 
  -8   6  -4     2143.57     2561.02    315.62 o 
  -6   6  -4     3243.37     3178.99    379.63 o 
  -4   6  -4      840.13      961.36    220.11 o 
  -2   6  -4     6740.74     6382.09    537.91 o 
   0   6  -4     8900.30     8720.54    258.77 o 
   2   6  -4    12333.10    12073.53    380.75 o 
   4   6  -4     1947.71     2239.20    395.70 o 
   6   6  -4     4662.42     4805.45    311.10 o 
   8   6  -4     1763.88     1678.71    364.79 o 
  10   6  -4      462.06      836.65    255.66 o 
  12   6  -4      442.87      532.56    282.39 o 
 -11   7  -4     1622.00     1233.33    320.30 o 
  -9   7  -4     7560.02     7324.17    654.15 o 
  -7   7  -4     2533.07     2675.34    296.84 o 
  -5   7  -4      514.00      255.23    143.32 o 
  -3   7  -4     9932.87     9819.18    685.06 o 
  -1   7  -4     2223.71     2288.06    157.88 o 
   1   7  -4   104982.74   102585.86   1793.21 o 
   3   7  -4    27236.05    27974.06    849.27 o 
   5   7  -4    20323.50    18355.91    625.61 o 
   7   7  -4     5411.97     5313.98    374.96 o 
   9   7  -4     2243.03     2692.13    323.51 o 
  11   7  -4      292.40      388.27    378.39 o 
  13   7  -4     1226.19     1683.95    372.49 o 
 -12   8  -4      158.30      343.77    395.70 o 
 -10   8  -4      521.73      490.57    253.87 o 
  -8   8  -4     1499.06     1793.00    281.26 o 
  -6   8  -4      413.03      473.97    173.02 o 
  -4   8  -4     2299.27     2520.63    229.84 o 
  -2   8  -4     5058.36     5107.51    378.39 o 
   0   8  -4     3534.17     3648.62    240.58 o 
   2   8  -4    31938.85    32132.33    702.12 o 
   4   8  -4    18088.59    18010.95    577.30 o 
   6   8  -4     1855.99     1537.70    210.27 o 
   8   8  -4      636.51      741.76    208.50 o 
  10   8  -4       32.57      120.15    215.81 o 
  12   8  -4      436.65      801.44    309.81 o 
 -11   9  -4     2146.51     1929.06    497.10 o 
  -9   9  -4     3603.38     4049.95    441.46 o 
  -7   9  -4      306.30      105.18    170.71 o 
  -5   9  -4     5808.69     5847.64    367.22 o 
  -3   9  -4     8285.14     7865.38    419.20 o 
  -1   9  -4     4479.30     4817.92    452.59 o 
   1   9  -4    68502.27    70436.33   2017.29 o 
   3   9  -4    18384.92    18253.96    439.72 o 
   5   9  -4    23491.11    22894.46    829.74 o 
   7   9  -4     3180.61     2932.75    290.98 o 
   9   9  -4     4488.94     4681.54    413.02 o 
  11   9  -4      254.09      174.33    235.14 o 
  13   9  -4     1541.77     2114.64    827.27 o 
 -12  10  -4     1923.71     1605.08    516.89 o 
 -10  10  -4     3204.06     3150.48    384.63 o 
  -8  10  -4     2704.79     2714.26    519.36 o 
  -6  10  -4     8312.69     9246.29    462.53 o 
  -4  10  -4     4239.57     4601.91    586.14 o 
  -2  10  -4     1218.50     1170.07    159.83 o 
   0  10  -4    69103.56    72937.39   1288.52 o 
   2  10  -4    18082.41    17982.54    437.03 o 
   4  10  -4    10548.53    10919.75    422.42 o 
   6  10  -4    10292.17    10828.49    466.17 o 
   8  10  -4     2116.66     2332.65    293.32 o 
  10  10  -4      714.14     1028.48    568.83 o 
  12  10  -4     1584.03     1348.99    352.42 o 
 -11  11  -4       62.37      136.02    351.19 o 
  -9  11  -4      524.96      267.38    217.84 o 
  -7  11  -4     1230.95     1138.45    242.16 o 
  -5  11  -4     2254.97     2162.17    246.56 o 
  -3  11  -4     5087.66     5327.84    427.86 o 
  -1  11  -4       17.26      165.24    109.32 o 
   1  11  -4    20781.59    24581.96    465.89 o 
   3  11  -4     1489.42     1432.22    417.96 o 
   5  11  -4     3933.69     4161.65    297.80 o 
   7  11  -4      619.38      697.05    199.06 o 
   9  11  -4     6460.47     6416.57    470.01 o 
  11  11  -4     1858.16     1974.08    351.44 o 
 -12  12  -4     3305.13     3801.24    699.90 o 
 -10  12  -4     4074.28     3953.35    431.94 o 
  -8  12  -4     4706.19     5054.01    430.31 o 
  -6  12  -4     1383.02     1649.22    357.37 o 
  -4  12  -4     3407.87     3048.27    300.49 o 
  -2  12  -4      620.35      287.07    129.37 o 
   0  12  -4    16710.15    17729.13    584.31 o 
   2  12  -4    14143.42    13418.85    452.82 o 
   4  12  -4     8537.64     8685.19    381.76 o 
   6  12  -4     6251.08     6155.85    649.20 o 
   8  12  -4     1564.76     2372.80    294.38 o 
  10  12  -4     1204.36     1528.83    299.96 o 
  12  12  -4      356.33      -56.07    249.55 o 
 -11  13  -4      462.63      306.67    353.66 o 
  -9  13  -4     2162.53     2825.59    683.83 o 
  -7  13  -4      133.45       29.26    273.28 o 
  -5  13  -4     1436.47     1375.13    221.58 o 
  -3  13  -4     5229.10     5993.72    333.11 o 
  -1  13  -4    14307.00    13642.77    397.19 o 
   1  13  -4     3148.43     3069.04    221.48 o 
   3  13  -4     4172.89     4586.84    279.24 o 
   5  13  -4     2438.91     2305.71    239.26 o 
   7  13  -4     3267.30     3421.69    332.70 o 
   9  13  -4      805.22     1645.21    644.26 o 
  11  13  -4       99.76      220.84    342.53 o 
 -10  14  -4     1944.73     1750.99    469.90 o 
  -8  14  -4     4231.62     4052.73    399.36 o 
  -6  14  -4     9129.34     8895.02    603.45 o 
  -4  14  -4    15779.09    15082.02    580.56 o 
  -2  14  -4     5143.67     4603.96    636.84 o 
   0  14  -4    16220.65    16395.51    511.46 o 
   2  14  -4    18425.90    18641.43   1430.72 o 
   4  14  -4    13028.48    13303.44    511.98 o 
   6  14  -4    13185.95    11817.27   1138.89 o 
   8  14  -4     2716.19     2863.09    332.40 o 
  10  14  -4     6680.21     6082.86    500.37 o 
  12  14  -4     2702.08     1988.03    377.77 o 
 -11  15  -4     1169.96     1320.66    504.52 o 
  -9  15  -4     1645.07     1922.30    331.33 o 
  -7  15  -4     5610.10     5691.24    487.21 o 
  -5  15  -4     2338.66     2267.61    446.40 o 
  -3  15  -4     3357.82     3037.71    555.22 o 
  -1  15  -4    14223.50    13737.95    508.99 o 
   1  15  -4    21024.45    22836.19    537.41 o 
   3  15  -4      721.44      775.80    161.31 o 
   5  15  -4     1066.66     1255.25    211.88 o 
   7  15  -4     3022.68     2532.33    302.36 o 
   9  15  -4      715.25     1502.37    565.12 o 
  11  15  -4     2092.09     2420.00    368.94 o 
 -10  16  -4       11.59     -242.37    326.46 o 
  -8  16  -4     3604.89     3461.12    389.10 o 
  -6  16  -4     1272.02     1360.06    249.18 o 
  -4  16  -4    21974.26    19802.60    706.40 o 
  -2  16  -4     6017.52     5696.42    230.61 o 
   0  16  -4    12188.33    12096.39    349.34 o 
   2  16  -4    10637.81    10446.40    453.82 o 
   4  16  -4     7876.16     7716.18    397.51 o 
   6  16  -4    10320.81     9709.14   1147.54 o 
   8  16  -4     1541.05     1540.60    275.95 o 
  10  16  -4     5689.03     4161.06    519.36 o 
  12  16  -4     2176.81     2337.13    406.59 o 
 -11  17  -4     1858.22     2129.38    600.98 o 
  -9  17  -4     2417.22     3133.48    578.72 o 
  -7  17  -4     2200.99     2209.20    311.28 o 
  -5  17  -4    26131.01    25371.68    927.43 o 
  -3  17  -4     7508.57     7020.19    343.09 o 
  -1  17  -4     5798.33     6081.90    668.72 o 
   1  17  -4     2108.80     2777.51    249.18 o 
   3  17  -4      843.74      926.84    183.62 o 
   5  17  -4     2464.97     2747.71    282.73 o 
   7  17  -4     3519.15     3462.39    345.07 o 
   9  17  -4     2172.90     1812.74    301.03 o 
  11  17  -4     3042.88     3446.22    572.53 o 
 -10  18  -4       40.39       29.36    244.16 o 
  -8  18  -4     1290.13     1093.46    277.46 o 
  -6  18  -4     1134.24     1415.86    257.94 o 
  -4  18  -4    10937.29    10916.32    422.15 o 
  -2  18  -4     6019.07     6509.19    285.80 o 
   0  18  -4     1943.80     1937.51    161.05 o 
   2  18  -4     5341.92     5069.10    330.95 o 
   4  18  -4      721.01      620.20    178.32 o 
   6  18  -4     1451.34     1695.16    284.41 o 
   8  18  -4     1139.26      833.69    250.70 o 
  10  18  -4     1832.67     1387.96    317.86 o 
 -11  19  -4      931.02      914.28    338.65 o 
  -9  19  -4     5395.37     4818.45    498.36 o 
  -7  19  -4     7758.49     8656.54    458.55 o 
  -5  19  -4    12925.90    11842.90    474.26 o 
  -3  19  -4     8334.23     8259.03    500.43 o 
  -1  19  -4     2236.04     2087.89    183.06 o 
   1  19  -4     6952.05     8117.08    292.26 o 
   3  19  -4      256.97      131.00    195.38 o 
   5  19  -4     9032.17    10707.34    511.68 o 
   7  19  -4     6072.60     6193.57    464.08 o 
   9  19  -4     5092.23     4344.14    441.70 o 
  11  19  -4     5378.64     4773.30    599.74 o 
 -10  20  -4      311.63      574.08    304.27 o 
  -8  20  -4     2412.88     2505.81    366.22 o 
  -6  20  -4     1116.85      996.33    209.71 o 
  -4  20  -4     1179.36      979.94    184.22 o 
  -2  20  -4     3253.58     3584.28    246.64 o 
   0  20  -4     3493.22     3555.44    198.83 o 
   2  20  -4      790.31      481.21    183.45 o 
   4  20  -4      882.09     1274.99    232.39 o 
   6  20  -4      973.92     1021.34    243.24 o 
   8  20  -4     1438.52     1304.77    295.54 o 
  10  20  -4      237.48      591.77    270.93 o 
  -9  21  -4     5118.04     5432.54    607.16 o 
  -7  21  -4     6462.39     6129.39    521.10 o 
  -5  21  -4     7858.63     7735.53    404.07 o 
  -3  21  -4     6078.71     6051.22    337.03 o 
  -1  21  -4      569.46      315.10    131.40 o 
   1  21  -4     8330.94     9377.34    322.83 o 
   3  21  -4      535.92      425.30    608.40 o 
   5  21  -4    19488.28    19005.24    738.76 o 
   7  21  -4     3300.53     2609.06    387.05 o 
   9  21  -4     5581.79     4972.97    682.59 o 
  11  21  -4     3338.51     3737.19    461.05 o 
 -10  22  -4      750.85      770.95    263.00 o 
  -8  22  -4      220.14        1.16    231.73 o 
  -6  22  -4     1884.35     2101.53    313.46 o 
  -4  22  -4     9217.46     9728.50    410.97 o 
  -2  22  -4     2209.29     2264.80    216.44 o 
   0  22  -4     6738.92     6490.70    292.94 o 
   2  22  -4     1199.31     1102.47    165.80 o 
   4  22  -4     7282.82     6618.64    471.53 o 
   6  22  -4     1459.57     1112.52    257.30 o 
   8  22  -4     3183.12     2991.11    382.02 o 
  10  22  -4     1133.32      941.76    373.45 o 
  -9  23  -4     4448.27     3728.30    461.68 o 
  -7  23  -4     4880.26     3991.19    427.66 o 
  -5  23  -4     2352.23     2627.79    329.63 o 
  -3  23  -4     1714.72     2231.78    265.00 o 
  -1  23  -4     7073.85     6699.62    320.33 o 
   1  23  -4     9815.53     9534.03    351.50 o 
   3  23  -4     3565.03     3594.66    353.71 o 
   5  23  -4    11634.47    10709.48    762.97 o 
   7  23  -4     1627.63     2065.58    325.64 o 
   9  23  -4     2969.35     2229.57    370.95 o 
  -8  24  -4        1.49       10.03    233.42 o 
  -6  24  -4      864.61      705.11    241.97 o 
  -4  24  -4      997.25     1248.74    208.62 o 
  -2  24  -4        3.86      101.22    135.32 o 
   0  24  -4     4741.58     4242.62    264.90 o 
   2  24  -4     7565.91     7756.27    344.96 o 
   4  24  -4     4147.13     4375.58    398.82 o 
   6  24  -4     5653.80     5741.34    649.20 o 
   8  24  -4     1884.84     1537.95    317.79 o 
  10  24  -4     1889.28     1953.01    943.51 o 
  -9  25  -4     2504.57     2806.69    469.90 o 
  -7  25  -4     2193.30     1980.09    640.55 o 
  -5  25  -4     1043.10      826.68    253.41 o 
  -3  25  -4      500.19      390.22    163.61 o 
  -1  25  -4     4857.00     4480.80    293.25 o 
   1  25  -4     4927.27     4872.22    401.94 o 
   3  25  -4      288.98       51.84    176.02 o 
   5  25  -4      791.03      837.82    268.32 o 
   7  25  -4      542.59      312.16    244.41 o 
   9  25  -4      906.68     1026.45    315.44 o 
  -8  26  -4     2826.32     3009.54    424.86 o 
  -6  26  -4     1626.95     1849.79    322.84 o 
  -4  26  -4     3291.45     3501.48    362.10 o 
  -2  26  -4     1880.96     1675.08    213.55 o 
   0  26  -4    13802.17    12541.75    436.96 o 
   2  26  -4    12259.05    12615.60   1267.49 o 
   4  26  -4     6004.47     6418.49    491.07 o 
   6  26  -4     6098.44     5865.65    979.37 o 
   8  26  -4     2097.80     2385.89    387.72 o 
  -7  27  -4      641.79      902.79    301.72 o 
  -5  27  -4      190.80       70.93    207.55 o 
  -3  27  -4      197.44      -86.62    155.87 o 
  -1  27  -4     1552.29     1342.56    201.32 o 
   1  27  -4       14.35       51.06    176.30 o 
   3  27  -4      613.46      567.22    236.60 o 
   5  27  -4     1353.02     1102.51    282.40 o 
   7  27  -4     2892.41     3324.14    421.87 o 
   9  27  -4       37.78      323.09    515.65 o 
  -8  28  -4      640.56     1333.83    345.43 o 
  -6  28  -4     1656.42     1859.63    342.55 o 
  -4  28  -4     3611.78     3435.70    382.54 o 
  -2  28  -4     1121.13     1204.23    207.58 o 
   0  28  -4     8453.21     7540.25    528.83 o 
   2  28  -4     5091.86     5084.50    441.93 o 
   4  28  -4     7775.94     7326.38    548.17 o 
   6  28  -4     1545.15     1661.90    328.88 o 
   8  28  -4      879.12      990.31    312.84 o 
  -7  29  -4      575.97      793.49    327.69 o 
  -5  29  -4      408.25      464.27    414.25 o 
  -3  29  -4     2260.12     2241.34    312.18 o 
  -1  29  -4     2704.13     1840.03    427.86 o 
   1  29  -4      817.59      997.73    265.45 o 
   3  29  -4     2057.66     3101.04    371.60 o 
   5  29  -4      320.73      501.58    257.05 o 
   7  29  -4     5590.30     5158.59    547.80 o 
  -6  30  -4      264.19      501.06    275.50 o 
  -4  30  -4     2213.12     2157.59    327.82 o 
  -2  30  -4     2634.51     2525.37    316.11 o 
   0  30  -4     2208.82     1657.01    425.38 o 
   2  30  -4     1406.90     1309.67    614.58 o 
   4  30  -4     3508.15     4370.27    464.18 o 
   6  30  -4     2055.99     2097.41    382.40 o 
  -5  31  -4     2173.39     2469.72    372.99 o 
  -3  31  -4     3581.36     3658.10    395.16 o 
  -1  31  -4     2697.52     3224.99    553.99 o 
   1  31  -4     1566.18     1320.66    398.18 o 
   3  31  -4     4861.16     5789.65    704.85 o 
   5  31  -4     1107.15     1548.19    440.22 o 
   7  31  -4      943.67      222.58    331.40 o 
  -6  32  -4      239.10      472.44    302.96 o 
  -4  32  -4      405.93      507.09    241.41 o 
  -2  32  -4     2691.35     3393.17    596.03 o 
   0  32  -4     2221.20     2322.29    494.63 o 
   2  32  -4      876.32     1347.87    403.12 o 
   4  32  -4      426.21      289.36    316.56 o 
   6  32  -4      227.12     -101.40    326.46 o 
  -5  33  -4     2634.26     2743.21    399.99 o 
  -3  33  -4     3219.56     3400.59    643.02 o 
  -1  33  -4     3667.68     3907.58    623.23 o 
   1  33  -4     1409.69     1387.44    425.38 o 
   3  33  -4     2267.66     1619.92    435.27 o 
   5  33  -4      529.13      638.07    388.29 o 
  -4  34  -4      746.56      729.58    457.53 o 
  -2  34  -4     1447.57     1822.71    509.47 o 
   0  34  -4      153.60      692.48    373.45 o 
   2  34  -4     3356.84     3677.58    603.45 o 
   4  34  -4      237.72      217.64    338.82 o 
  -3  35  -4     3811.27     4120.27    690.01 o 
  -1  35  -4     4820.00     4394.79    672.70 o 
   1  35  -4      890.06     1075.82    408.07 o 
   3  35  -4      261.53      311.62    328.93 o 
  -2  36  -4     1243.31      833.45    435.27 o 
   0  36  -4     1610.94     1899.38    514.42 o 
   2  36  -4      540.80      487.21    358.61 o 
 -11   1  -3     5256.34     6033.51    881.68 o 
  -9   1  -3     9524.03     9757.32    535.09 o 
  -7   1  -3    15694.08    15044.72    609.40 o 
  -5   1  -3    32365.48    31412.26    935.59 o 
  -3   1  -3    46926.72    42570.59   1135.83 o 
  -1   1  -3    36448.78    38248.89    760.09 o 
   1   1  -3       18.61       51.98     82.85 o 
   3   1  -3     2999.20     3248.64    190.52 o 
   5   1  -3      829.44      608.74    142.52 o 
   7   1  -3     5662.72     6179.23    365.38 o 
   9   1  -3    11964.08    11272.51    691.25 o 
  11   1  -3     6729.92     6349.34    526.11 o 
  13   1  -3     6689.44     7530.54    640.53 o 
 -12   2  -3     3189.70     3855.65    647.97 o 
 -10   2  -3     2168.00     2209.00    331.36 o 
  -8   2  -3     5168.99     5942.83    430.86 o 
  -6   2  -3     4519.78     5224.51    353.66 o 
  -4   2  -3    10319.89    10140.01   1253.89 o 
  -2   2  -3     3147.84     3241.47    403.12 o 
   0   2  -3    35124.22    37158.29   1345.40 o 
   2   2  -3    21146.83    20269.51    434.00 o 
   4   2  -3      554.88      651.43    119.71 o 
   6   2  -3     8513.92     8057.32    560.17 o 
   8   2  -3     7605.92     7348.77    441.54 o 
  10   2  -3     1782.57     2156.40    323.80 o 
  12   2  -3      673.30     1069.22    326.12 o 
 -11   3  -3     3974.51     3871.95    426.53 o 
  -9   3  -3     5548.22     6050.68    466.05 o 
  -7   3  -3     9085.67     8076.65    582.43 o 
  -5   3  -3    20863.06    19540.99    873.02 o 
  -3   3  -3    34276.21    35590.18    929.48 o 
  -1   3  -3    24176.59    25802.52    827.79 o 
   1   3  -3    30772.66    30059.07    728.19 o 
   3   3  -3    36789.43    40287.42   1070.95 o 
   5   3  -3    13576.71    12886.00    466.89 o 
   7   3  -3      816.69      822.34    189.59 o 
   9   3  -3     7949.45     7979.22    477.89 o 
  11   3  -3     3230.95     3169.90    399.33 o 
  13   3  -3     4364.88     4863.11    532.24 o 
 -12   4  -3     3319.62     2886.17    586.14 o 
 -10   4  -3      795.34      876.95    362.32 o 
  -8   4  -3     7114.92     7034.77    460.87 o 
  -6   4  -3     6327.40     5945.09    348.62 o 
  -4   4  -3    11277.88    10919.13    447.64 o 
  -2   4  -3    10364.37    10871.98    539.15 o 
   0   4  -3     9893.86    10130.26    434.81 o 
   2   4  -3     5239.48     4371.95    151.88 o 
   4   4  -3    15233.04    15686.66    498.07 o 
   6   4  -3     4992.29     4950.88    323.38 o 
   8   4  -3    11188.18    10539.43    521.83 o 
  10   4  -3     7535.32     8176.15    559.58 o 
  12   4  -3     1514.54     1535.68    345.61 o 
 -11   5  -3      565.89      492.43    259.16 o 
  -9   5  -3     3945.12     4325.84    397.78 o 
  -7   5  -3    12497.14    12431.06    528.38 o 
  -5   5  -3     2278.09     2651.90    238.67 o 
  -3   5  -3     2920.62     2621.94    195.86 o 
  -1   5  -3     3944.40     4066.29    164.38 o 
   1   5  -3    44797.79    41039.46    894.79 o 
   3   5  -3    18429.28    19137.35    565.63 o 
   5   5  -3     6112.10     5286.13    424.15 o 
   7   5  -3     1131.49     1138.53    199.27 o 
   9   5  -3     1697.65     1960.60    516.89 o 
  11   5  -3     1186.62      980.04    296.23 o 
  13   5  -3      928.95     1188.69    526.78 o 
 -12   6  -3     6689.40     6734.40    821.09 o 
 -10   6  -3     4287.23     4063.66    419.17 o 
  -8   6  -3    14401.31    14873.68    868.08 o 
  -6   6  -3     6662.48     7612.70    395.96 o 
  -4   6  -3    18671.49    18570.71    598.86 o 
  -2   6  -3    12631.21    11384.34    383.78 o 
   0   6  -3   156421.02   157963.02   3754.00 o 
   2   6  -3    10386.79     9729.98    265.08 o 
   4   6  -3    59463.85    60369.57   1554.31 o 
   6   6  -3     3167.28     3253.15    265.85 o 
   8   6  -3     7392.94     7159.32    442.07 o 
  10   6  -3     3742.67     3348.71    384.68 o 
  12   6  -3      958.82     1470.03    436.51 o 
 -11   7  -3      384.28      -64.30    319.04 o 
  -9   7  -3     2201.06     2076.77    304.54 o 
  -7   7  -3     7087.74     8191.46    451.35 o 
  -5   7  -3     7394.10     7032.96    410.54 o 
  -3   7  -3    10356.91    10106.65    379.49 o 
  -1   7  -3    23662.73    22892.96    976.90 o 
   1   7  -3    31299.30    30529.95    645.90 o 
   3   7  -3     4716.47     4641.82    233.95 o 
   5   7  -3     1538.73     1853.02    237.42 o 
   7   7  -3      327.31        1.26    153.77 o 
   9   7  -3     1088.23      907.37    249.30 o 
  11   7  -3     1379.07      963.79    544.09 o 
  13   7  -3      227.78      225.61    431.57 o 
 -12   8  -3     4086.18     3994.14    687.54 o 
 -10   8  -3     6834.27     7029.42    532.02 o 
  -8   8  -3     9704.36    10081.95    529.85 o 
  -6   8  -3     7935.21     8734.67    432.64 o 
  -4   8  -3     7851.10     7546.76    351.51 o 
  -2   8  -3      548.10      673.03    184.25 o 
   0   8  -3    28005.29    29321.01    880.97 o 
   2   8  -3    23910.02    23172.66    517.46 o 
   4   8  -3    12335.25    11301.17    625.71 o 
   6   8  -3    21652.15    20467.38    691.03 o 
   8   8  -3     4581.77     5114.75    400.37 o 
  10   8  -3     2712.86     3225.94    381.79 o 
  12   8  -3     3157.10     3117.66    570.06 o 
 -11   9  -3      757.43      667.75    408.07 o 
  -9   9  -3     1026.06      993.69    241.88 o 
  -7   9  -3     3034.06     3115.75    314.42 o 
  -5   9  -3     3772.36     4561.59    323.01 o 
  -3   9  -3     2032.37     1990.35    416.73 o 
  -1   9  -3     9814.77     9380.33    337.18 o 
   1   9  -3     9508.43    10222.28    221.11 o 
   3   9  -3    10978.42    11517.92    916.30 o 
   5   9  -3     3297.60     3474.92    267.91 o 
   7   9  -3     4477.77     4520.77    352.42 o 
   9   9  -3      944.80     1017.88    261.28 o 
  11   9  -3      723.06     1137.59    417.96 o 
  13   9  -3     1170.05     1674.87    536.67 o 
 -12  10  -3     2142.13     2423.69    566.35 o 
 -10  10  -3     2357.61     2384.55    345.22 o 
  -8  10  -3     7733.92     6981.25    477.41 o 
  -6  10  -3      383.44      131.43    263.39 o 
  -4  10  -3     4709.41     5074.82    306.70 o 
  -2  10  -3     1307.36     1124.19    152.14 o 
   0  10  -3    72874.37    72879.26   1235.63 o 
   2  10  -3    27855.92    27334.97    756.20 o 
   4  10  -3    33715.60    32774.67   1409.70 o 
   6  10  -3     5507.04     5458.59    345.43 o 
   8  10  -3     9629.24     9689.27    504.30 o 
  10  10  -3     3846.43     3418.93    394.14 o 
  12  10  -3     1676.18     2003.64    371.54 o 
 -11  11  -3     4160.23     3853.17    638.07 o 
  -9  11  -3     7889.88     8045.99    896.52 o 
  -7  11  -3     8321.58     7892.07    465.50 o 
  -5  11  -3     6846.41     6980.28    378.58 o 
  -3  11  -3     7683.69     7589.41    379.63 o 
  -1  11  -3     3993.56     3978.81    193.97 o 
   1  11  -3    45497.58    48704.68    972.29 o 
   3  11  -3    11019.82    11136.28    670.22 o 
   5  11  -3    25381.49    24495.97    779.42 o 
   7  11  -3    11930.34    11307.80    519.41 o 
   9  11  -3     1497.69     1656.04    503.29 o 
  11  11  -3       81.59      -80.98    219.77 o 
 -12  12  -3      827.16      717.21    422.91 o 
 -10  12  -3     1992.75     2228.31    487.21 o 
  -8  12  -3     1814.67     2081.04    298.60 o 
  -6  12  -3     5110.21     4525.94    431.57 o 
  -4  12  -3     8079.50     7734.84    384.72 o 
  -2  12  -3      277.48      352.54    184.25 o 
   0  12  -3     6833.91     7188.70    190.70 o 
   2  12  -3     2488.87     2232.55    194.82 o 
   4  12  -3     3398.92     3576.06    267.76 o 
   6  12  -3     3890.31     3991.65    317.48 o 
   8  12  -3     4886.52     4395.98    377.12 o 
  10  12  -3     6256.58     6541.75    508.67 o 
  12  12  -3      126.79      361.02    274.97 o 
 -11  13  -3     3261.58     3116.17    610.87 o 
  -9  13  -3     9900.02    10707.15    650.44 o 
  -7  13  -3    12576.74    12662.17    588.56 o 
  -5  13  -3     5627.15     5211.44    361.04 o 
  -3  13  -3    21264.34    21895.90    697.43 o 
  -1  13  -3    11712.02    10724.98    339.59 o 
   1  13  -3     7487.48     7273.49    235.91 o 
   3  13  -3    10221.61     9714.01    396.77 o 
   5  13  -3    18416.90    18938.83    645.85 o 
   7  13  -3     5303.25     4657.34    370.79 o 
   9  13  -3     7766.96     8627.01    682.59 o 
  11  13  -3     3386.27     2937.06    403.53 o 
 -12  14  -3      702.75      244.84    413.02 o 
 -10  14  -3     1929.33     2181.32    504.52 o 
  -8  14  -3      958.67      691.37    227.47 o 
  -6  14  -3     1096.05     1097.79    239.90 o 
  -4  14  -3       88.19      370.99    149.15 o 
  -2  14  -3     5430.01     5467.80    318.20 o 
   0  14  -3      225.07      441.11     72.02 o 
   2  14  -3     8325.07     8772.98    483.50 o 
   4  14  -3     2763.00     2746.20    258.04 o 
   6  14  -3      111.14      252.49    162.06 o 
   8  14  -3      756.88      847.98    222.80 o 
  10  14  -3      286.64      507.65    304.20 o 
  12  14  -3      890.78     1186.07    332.70 o 
 -11  15  -3      948.17      969.48    462.48 o 
  -9  15  -3     1254.14     1340.45    425.38 o 
  -7  15  -3     2654.09     2396.08    307.55 o 
  -5  15  -3    16856.11    15460.04    612.63 o 
  -3  15  -3    24014.94    24853.79    644.43 o 
  -1  15  -3    13068.64    11901.03    357.53 o 
   1  15  -3    47829.77    49987.67   1452.98 o 
   3  15  -3      900.96      996.05    172.92 o 
   5  15  -3     7346.49     8503.65    535.44 o 
   7  15  -3      507.27      398.89    199.94 o 
   9  15  -3     4313.70     4201.06    411.50 o 
  11  15  -3     4992.21     5257.84    507.41 o 
 -10  16  -3     2404.06     2624.02    558.93 o 
  -8  16  -3     1043.27     1052.09    255.03 o 
  -6  16  -3     8113.84     8355.09    834.69 o 
  -4  16  -3     4250.07     4254.60    276.50 o 
  -2  16  -3     8740.07     8952.42    335.28 o 
   0  16  -3     5365.42     5693.74    184.17 o 
   2  16  -3     7049.63     7001.13    363.38 o 
   4  16  -3     3523.03     3984.24    608.40 o 
   6  16  -3       55.61      155.84    174.99 o 
   8  16  -3      704.37      962.54    536.67 o 
  10  16  -3     1420.46     1066.48    286.71 o 
  12  16  -3     3354.04     2859.00    435.56 o 
 -11  17  -3      465.24      159.91    341.30 o 
  -9  17  -3     1408.36     1582.82    467.43 o 
  -7  17  -3     1726.53     1512.65    424.15 o 
  -5  17  -3    16502.50    15011.53    524.75 o 
  -3  17  -3     8631.52     8991.50    337.69 o 
  -1  17  -3     7221.63     7061.67    276.61 o 
   1  17  -3     7429.36     8461.80    290.14 o 
   3  17  -3     3130.14     3127.82    273.07 o 
   5  17  -3     2607.79     2479.21    282.72 o 
   7  17  -3     1570.76     1674.49    452.59 o 
   9  17  -3     3239.34     2888.06    358.35 o 
  11  17  -3     1132.41     1345.75    333.10 o 
 -10  18  -3     1910.94     1626.30    351.39 o 
  -8  18  -3     2729.62     2852.50    379.29 o 
  -6  18  -3    15062.84    15996.45    556.14 o 
  -4  18  -3    19427.60    18802.09    484.08 o 
  -2  18  -3    18382.21    17935.13    506.19 o 
   0  18  -3    20113.53    19172.63    414.55 o 
   2  18  -3     5637.21     5526.91    340.15 o 
   4  18  -3      524.40      290.54    161.62 o 
   6  18  -3      452.30      606.24    203.17 o 
   8  18  -3     2529.51     2783.85    342.88 o 
  10  18  -3     3736.06     3352.16    409.37 o 
 -11  19  -3       68.79     -137.86    262.98 o 
  -9  19  -3      468.53      698.89    298.01 o 
  -7  19  -3     1223.50     1431.41    237.96 o 
  -5  19  -3     3666.85     3475.73    280.22 o 
  -3  19  -3     7735.63     8204.67    432.83 o 
  -1  19  -3     6426.57     5874.62    270.54 o 
   1  19  -3     4746.01     4569.29    237.22 o 
   3  19  -3     3866.42     3970.74    319.91 o 
   5  19  -3      678.66      846.71    220.04 o 
   7  19  -3     1675.11     1382.49    277.26 o 
   9  19  -3      196.56      -39.48    210.35 o 
  11  19  -3      344.60      902.93    304.82 o 
 -10  20  -3      376.99      166.85    222.81 o 
  -8  20  -3     1599.75     1804.35    334.89 o 
  -6  20  -3    11835.03    12962.75    439.74 o 
  -4  20  -3    20485.81    19290.85    592.90 o 
  -2  20  -3     7293.96     7702.13    324.75 o 
   0  20  -3     5565.60     5603.11    245.59 o 
   2  20  -3     3741.66     3516.79    311.86 o 
   4  20  -3    11461.36    11504.47    530.30 o 
   6  20  -3     1449.64     1573.34    262.22 o 
   8  20  -3     3191.07     3059.63    376.40 o 
  10  20  -3     3110.11     2978.72    406.71 o 
  -9  21  -3      639.40      652.51    236.70 o 
  -7  21  -3     1748.48     1858.32    257.82 o 
  -5  21  -3     4666.61     4713.40    323.13 o 
  -3  21  -3      395.48      298.42    157.78 o 
  -1  21  -3     4174.24     4517.54    304.66 o 
   1  21  -3     1977.66     2157.91    182.11 o 
   3  21  -3      324.31     -108.00    157.36 o 
   5  21  -3      282.56      281.36    186.03 o 
   7  21  -3     2201.52     2357.57    339.73 o 
   9  21  -3     1081.46      786.95    278.37 o 
  11  21  -3     1323.73     1312.96    361.73 o 
 -10  22  -3     1805.48     1434.26    366.22 o 
  -8  22  -3     5365.86     5862.25    516.84 o 
  -6  22  -3     7600.76     7671.96    531.70 o 
  -4  22  -3    18283.78    17334.72    560.16 o 
  -2  22  -3     6069.31     5913.26    310.75 o 
   0  22  -3     4922.78     4791.43    201.33 o 
   2  22  -3     2841.63     2641.17    227.96 o 
   4  22  -3     9558.50     9959.30    526.78 o 
   6  22  -3     7504.39     7040.29   1106.74 o 
   8  22  -3     2262.52     1981.85    337.32 o 
  10  22  -3     2279.44     1699.58    357.87 o 
  -9  23  -3      234.65      -37.75    238.74 o 
  -7  23  -3     1837.55     1825.35    528.02 o 
  -5  23  -3     1621.97     1729.99    244.54 o 
  -3  23  -3     2728.97     2711.06    284.00 o 
  -1  23  -3     4946.25     5130.08    299.08 o 
   1  23  -3     5158.59     5280.64    485.10 o 
   3  23  -3     2782.66     2702.99    667.75 o 
   5  23  -3     3152.51     3136.76    353.05 o 
   7  23  -3     5306.56     5618.13    487.30 o 
   9  23  -3     4240.94     4376.50    467.27 o 
  -8  24  -3     4589.20     4207.75    577.48 o 
  -6  24  -3     1823.30     1839.26    431.57 o 
  -4  24  -3     1145.88      941.64    192.58 o 
  -2  24  -3     3095.20     2765.77    247.36 o 
   0  24  -3     3768.02     3694.52    253.20 o 
   2  24  -3     3474.08     3784.50    265.57 o 
   4  24  -3      307.93      258.66    237.42 o 
   6  24  -3     6630.44     7398.47    535.14 o 
   8  24  -3     2020.68     2007.40    348.09 o 
  10  24  -3     1393.73     1699.16    378.39 o 
  -9  25  -3     1426.78     2103.18    389.23 o 
  -7  25  -3     2109.45     2345.93    415.49 o 
  -5  25  -3     2803.20     2726.47    339.92 o 
  -3  25  -3      474.30      376.25    166.20 o 
  -1  25  -3     1489.30     1684.08    220.38 o 
   1  25  -3     2728.88     2668.86    318.22 o 
   3  25  -3     8069.75     7591.17    369.77 o 
   5  25  -3    12782.05    12361.88    620.93 o 
   7  25  -3     6307.68     6518.21    596.03 o 
   9  25  -3     1777.74     1168.27    327.52 o 
  -8  26  -3      972.73     1281.88    325.33 o 
  -6  26  -3      153.77      277.96    228.17 o 
  -4  26  -3      277.94      -21.39    221.35 o 
  -2  26  -3      396.37      643.13    176.75 o 
   0  26  -3     1856.31     1968.28    388.28 o 
   2  26  -3     1188.68     1139.22    187.38 o 
   4  26  -3     1458.46     1039.39    267.21 o 
   6  26  -3     1342.98     1227.87    297.31 o 
   8  26  -3      556.78     -200.87    237.95 o 
  -7  27  -3     2122.25     2057.88    411.78 o 
  -5  27  -3     1308.21     1681.32    301.31 o 
  -3  27  -3     1221.43     1574.55    295.54 o 
  -1  27  -3     1230.57     1151.01    189.75 o 
   1  27  -3    10233.31     9728.61    532.33 o 
   3  27  -3     7453.73     7013.77    375.89 o 
   5  27  -3     9922.17     8528.63    597.12 o 
   7  27  -3     7804.78     8491.82    620.35 o 
   9  27  -3     1416.98     1324.19    349.72 o 
  -8  28  -3      150.46      167.77    269.47 o 
  -6  28  -3     1004.21     1089.77    282.23 o 
  -4  28  -3     1253.87     1789.99    739.47 o 
  -2  28  -3      293.05      111.04    187.70 o 
   0  28  -3     1612.12     2027.86    305.13 o 
   2  28  -3      189.17     -175.55    243.61 o 
   4  28  -3      406.74      735.37    288.93 o 
   6  28  -3      157.15      380.63    267.27 o 
   8  28  -3      158.93      158.35    267.82 o 
  -7  29  -3      432.70      519.97    284.16 o 
  -5  29  -3     1473.01     1680.00    323.52 o 
  -3  29  -3     1160.97     1450.10    391.99 o 
  -1  29  -3     3498.43     3298.56    333.02 o 
   1  29  -3     3902.03     3482.38    691.25 o 
   3  29  -3     5949.40     5767.35    487.54 o 
   5  29  -3     2563.60     2647.22    385.30 o 
   7  29  -3     5564.50     7001.50    801.30 o 
  -6  30  -3     3900.03     4300.74    471.00 o 
  -4  30  -3      751.11      497.06    349.95 o 
  -2  30  -3     1410.88     1457.75    277.49 o 
   0  30  -3     1384.09     1370.13    400.65 o 
   2  30  -3     2569.46     2678.42    492.16 o 
   4  30  -3     3567.35     3863.06    598.50 o 
   6  30  -3      850.65      999.15    408.07 o 
  -5  31  -3      560.09      687.03    230.75 o 
  -3  31  -3     2313.13     2621.82    351.00 o 
  -1  31  -3      941.69      719.69    363.55 o 
   1  31  -3     4896.02     4590.17    633.13 o 
   3  31  -3      354.96      435.27    319.04 o 
   5  31  -3     3418.84     3524.24    581.19 o 
   7  31  -3      595.22      687.54    375.92 o 
  -6  32  -3     2742.84     2621.59    326.62 o 
  -4  32  -3     3048.79     3290.21    399.21 o 
  -2  32  -3     4114.32     5035.34    704.85 o 
   0  32  -3     2324.25     1941.42    469.90 o 
   2  32  -3     1780.67     1966.16    469.90 o 
   4  32  -3     2577.63     2349.50    511.94 o 
   6  32  -3      591.15      798.83    393.23 o 
  -5  33  -3       62.61      118.08    257.83 o 
  -3  33  -3     1848.26     1367.65    467.43 o 
  -1  33  -3      102.38      383.34    346.24 o 
   1  33  -3      840.47      272.05    336.35 o 
   3  33  -3     1503.78     1849.92    467.43 o 
   5  33  -3     1550.06     1273.67    440.22 o 
  -4  34  -3     2416.40     1187.11    477.32 o 
  -2  34  -3     4830.01     4750.93    729.58 o 
   0  34  -3     3523.10     3845.75    630.65 o 
   2  34  -3     1950.26     1679.27    457.53 o 
   4  34  -3      711.30      549.04    366.03 o 
  -3  35  -3     1821.52     1580.34    524.31 o 
  -1  35  -3     2407.82     2893.59    600.98 o 
   1  35  -3      342.77     -133.55    289.36 o 
   3  35  -3       39.69     -170.65    284.41 o 
  -2  36  -3     1603.68      920.01    432.80 o 
   0  36  -3     2530.79     2690.79    558.93 o 
   2  36  -3     1484.39     1345.40    462.48 o 
 -10   0  -2      497.75      472.37    309.14 o 
  -8   0  -2      604.92     1060.98    316.56 o 
  -6   0  -2     6035.56     6531.60    499.58 o 
  -4   0  -2    41098.78    41979.30   1622.39 o 
  -2   0  -2   264472.72   247315.30   8208.39 o 
   0   0  -2    67589.44    72217.66   1712.06 o 
   2   0  -2    70931.01    68063.54   2025.51 o 
   4   0  -2    27807.91    32081.74   1219.26 o 
   6   0  -2    24296.04    24568.30   1110.45 o 
   8   0  -2    20987.41    20695.34   1088.19 o 
  10   0  -2     8405.78     8740.12    816.14 o 
  12   0  -2     6191.72     5045.23    737.00 o 
 -13   1  -2      777.50      212.69    437.75 o 
 -11   1  -2     1686.18     2640.70    360.73 o 
  -9   1  -2     2974.17     3186.49    348.85 o 
  -7   1  -2      398.14      600.87    179.21 o 
  -5   1  -2      555.49      950.58    166.95 o 
  -3   1  -2    47564.20    44039.43   1612.50 o 
  -1   1  -2     2569.55     2221.49     92.16 o 
   1   1  -2    29198.11    26293.79    451.17 o 
   3   1  -2     8261.71     7733.61    373.45 o 
   5   1  -2     1045.57     1153.34    196.62 o 
   7   1  -2      389.00      323.39    161.70 o 
   9   1  -2      545.74      652.92    268.34 o 
  11   1  -2      365.21       15.71    247.32 o 
  13   1  -2      554.77       59.74    290.23 o 
 -12   2  -2     2181.42     1600.13    489.68 o 
 -10   2  -2      391.12      256.06    216.66 o 
  -8   2  -2     4763.84     5209.00    398.68 o 
  -6   2  -2    13318.13    12970.20    515.75 o 
  -4   2  -2    50692.16    51563.78   1377.16 o 
  -2   2  -2    45118.51    41165.40   1054.52 o 
   0   2  -2    33422.76    35462.00    898.00 o 
   2   2  -2    47194.14    44904.06    892.33 o 
   4   2  -2    19159.91    20683.53    612.01 o 
   6   2  -2     2335.99     2506.45    617.05 o 
   8   2  -2     8652.45     8449.41    493.39 o 
  10   2  -2     4535.95     4994.77    434.25 o 
  12   2  -2     4527.34     3793.22    495.87 o 
 -13   3  -2     2022.29     1775.72    561.41 o 
 -11   3  -2      478.79      482.26    248.98 o 
  -9   3  -2      283.39      402.25    288.12 o 
  -7   3  -2     1525.51     2079.13    249.09 o 
  -5   3  -2     4944.29     5000.21    312.90 o 
  -3   3  -2    25432.68    23368.67    680.28 o 
  -1   3  -2    12612.68    11887.41    332.21 o 
   1   3  -2    30565.56    28637.44    575.27 o 
   3   3  -2     1906.74     2199.92    159.66 o 
   5   3  -2    12881.85    12003.18    463.42 o 
   7   3  -2     3309.58     3781.99    305.80 o 
   9   3  -2     2361.67     2550.59    354.90 o 
  11   3  -2     3022.62     3765.28    537.91 o 
  13   3  -2     3191.64     3036.46    466.03 o 
 -12   4  -2      801.23      390.76    398.18 o 
 -10   4  -2     1191.23     1103.08    307.91 o 
  -8   4  -2    12809.76    13712.77    597.19 o 
  -6   4  -2     2591.94     2571.79    253.69 o 
  -4   4  -2    18074.88    18136.49    577.03 o 
  -2   4  -2    22066.37    21300.09    584.95 o 
   0   4  -2     6831.87     7242.25    506.94 o 
   2   4  -2    34828.55    31206.43    678.35 o 
   4   4  -2    24626.81    24752.51    722.15 o 
   6   4  -2      355.01      217.76    137.33 o 
   8   4  -2      544.61      483.65    312.85 o 
  10   4  -2     2623.35     2862.44    437.75 o 
  12   4  -2      908.58     1182.21    328.86 o 
 -13   5  -2     2550.60     2816.92    645.49 o 
 -11   5  -2     1841.77     2267.88    514.42 o 
  -9   5  -2     4749.51     5842.39    442.18 o 
  -7   5  -2     3255.83     2613.82    281.74 o 
  -5   5  -2     4528.31     4144.95    315.33 o 
  -3   5  -2    19878.84    18434.87    562.23 o 
  -1   5  -2    91382.27    90183.66   3302.89 o 
   1   5  -2    24965.87    23154.81    505.73 o 
   3   5  -2    30468.35    30767.05    861.81 o 
   5   5  -2    25679.59    23707.99    737.76 o 
   7   5  -2     9748.84     9445.93    875.50 o 
   9   5  -2     8440.22     8638.52    509.92 o 
  11   5  -2     2780.21     3118.55    525.54 o 
  13   5  -2     2588.34     2159.08    412.31 o 
 -12   6  -2       34.36       64.30    370.97 o 
 -10   6  -2      325.35      598.22    245.48 o 
  -8   6  -2     1477.12     1599.99    257.94 o 
  -6   6  -2     6926.26     6762.05    453.82 o 
  -4   6  -2     1800.28     2208.46    203.59 o 
  -2   6  -2     4544.20     4483.87    229.92 o 
   0   6  -2    23216.95    24114.38    850.66 o 
   2   6  -2     2721.62     2803.14    136.31 o 
   4   6  -2     8734.45     8666.28    365.74 o 
   6   6  -2     2543.39     2738.90    251.82 o 
   8   6  -2     1705.68     1553.06    252.15 o 
  10   6  -2      606.18     1084.15    645.49 o 
  12   6  -2      806.74      893.35    316.36 o 
 -13   7  -2     3085.44     3437.68    647.97 o 
 -11   7  -2     1777.87     2290.14    507.00 o 
  -9   7  -2     5764.40     5677.01    451.33 o 
  -7   7  -2    14889.88    14370.21    579.56 o 
  -5   7  -2     5350.40     4775.69    450.11 o 
  -3   7  -2    13431.45    14205.39    483.42 o 
  -1   7  -2    16230.03    16477.52    540.38 o 
   1   7  -2   141666.72   141685.67   2821.39 o 
   3   7  -2     8229.92     8019.30    324.88 o 
   5   7  -2    28913.73    28410.92    845.87 o 
   7   7  -2     8088.36     7997.91    421.55 o 
   9   7  -2     5393.51     5385.25    445.94 o 
  11   7  -2     2161.87     2604.37    377.01 o 
  13   7  -2     2070.87     2341.06    751.84 o 
 -12   8  -2      561.12      -93.28    272.89 o 
 -10   8  -2     2278.90     2607.87    345.78 o 
  -8   8  -2     1087.59     1489.38    255.30 o 
  -6   8  -2     3132.49     3518.79    500.81 o 
  -4   8  -2      328.24      450.27    160.75 o 
  -2   8  -2     3623.64     3687.40    220.33 o 
   0   8  -2    58025.95    58082.63    997.35 o 
   2   8  -2       87.45       23.23     83.62 o 
   4   8  -2    14951.34    15281.07    528.05 o 
   6   8  -2     2332.33     2646.69    253.41 o 
   8   8  -2      973.24     1110.49    234.26 o 
  10   8  -2      298.30      344.26    367.26 o 
  12   8  -2      282.48      358.51    276.24 o 
 -11   9  -2     4494.43     5146.63    717.21 o 
  -9   9  -2    11146.70    10531.96    567.24 o 
  -7   9  -2     3764.41     4558.32    356.91 o 
  -5   9  -2     1966.17     1861.15    215.93 o 
  -3   9  -2     6143.34     6416.23    424.15 o 
  -1   9  -2     3585.00     3309.33    212.71 o 
   1   9  -2    29120.98    30334.68    832.99 o 
   3   9  -2    14882.47    14431.41    864.37 o 
   5   9  -2    29490.99    28498.40    852.05 o 
   7   9  -2    14598.60    15008.33    599.21 o 
   9   9  -2     4025.17     3665.69    835.93 o 
  11   9  -2      569.89      821.57    287.77 o 
  13   9  -2     3950.58     4766.29    540.37 o 
 -12  10  -2      955.67      897.75    452.59 o 
 -10  10  -2     5959.81     6449.98    739.47 o 
  -8  10  -2     1859.88     2082.67    288.39 o 
  -6  10  -2     5417.90     5672.01    378.71 o 
  -4  10  -2    10467.65    10771.69    714.74 o 
  -2  10  -2     2048.24     1954.43    183.00 o 
   0  10  -2    23522.98    23325.89    446.57 o 
   2  10  -2    17715.41    18292.24    561.94 o 
   4  10  -2    10513.28     9932.18    403.35 o 
   6  10  -2     9239.70     9008.96   1085.71 o 
   8  10  -2     5096.74     5427.74    422.89 o 
  10  10  -2      389.14      117.69    472.37 o 
  12  10  -2      829.86      803.97    304.21 o 
 -11  11  -2     1585.54     2760.04    563.88 o 
  -9  11  -2     5796.32     6713.67    978.13 o 
  -7  11  -2      968.45     1340.32    234.41 o 
  -5  11  -2     2208.96     2333.83    306.67 o 
  -3  11  -2     1408.59     1401.58    215.16 o 
  -1  11  -2     2363.83     2639.09    155.65 o 
   1  11  -2    21675.65    22542.33    654.53 o 
   3  11  -2    20716.87    20506.47    634.37 o 
   5  11  -2    24226.27    26482.32    799.44 o 
   7  11  -2      818.40     1240.20    223.95 o 
   9  11  -2     7951.26     8816.94    685.06 o 
  11  11  -2     2425.80     2956.04    404.77 o 
 -12  12  -2     2816.33     2861.44    608.40 o 
 -10  12  -2     5098.45     5418.68    699.90 o 
  -8  12  -2     7035.53     7097.48    485.79 o 
  -6  12  -2    13060.67    12387.74    890.34 o 
  -4  12  -2    17104.13    15626.23    682.59 o 
  -2  12  -2     2757.60     3047.40    192.11 o 
   0  12  -2     8803.07     9062.37    338.05 o 
   2  12  -2     1263.70     1009.93    199.09 o 
   4  12  -2    13558.86    13311.38    504.09 o 
   6  12  -2     9510.71     9126.95    448.72 o 
   8  12  -2     7083.93     6605.32    558.93 o 
  10  12  -2     4460.55     4651.09    552.75 o 
  12  12  -2      770.90      794.65    304.94 o 
 -11  13  -2      264.93      138.50    333.88 o 
  -9  13  -2     2101.24     2575.67    800.06 o 
  -7  13  -2     1535.77     1499.16    258.66 o 
  -5  13  -2     1872.68     1852.77    230.84 o 
  -3  13  -2      416.46      686.55    124.32 o 
  -1  13  -2     3091.29     3326.44    135.96 o 
   1  13  -2     7935.41     8854.49    362.16 o 
   3  13  -2    13087.35    12558.89    463.59 o 
   5  13  -2      104.30      355.44    152.11 o 
   7  13  -2     1000.35      915.42    220.06 o 
   9  13  -2     4344.60     4508.70    647.97 o 
  11  13  -2     1057.93     1035.97    306.87 o 
 -12  14  -2     3475.15     3705.72    625.71 o 
 -10  14  -2     5578.04     6262.02    764.20 o 
  -8  14  -2     4239.03     4281.36    466.19 o 
  -6  14  -2     3467.09     3649.29    432.80 o 
  -4  14  -2    16952.75    16016.24    637.70 o 
  -2  14  -2     7494.80     6746.03    305.04 o 
   0  14  -2    41174.66    39311.85   1069.17 o 
   2  14  -2    10112.53    10827.72    415.87 o 
   4  14  -2    27173.14    26819.78    825.29 o 
   6  14  -2     7204.40     8043.30    421.67 o 
   8  14  -2     4020.10     3977.81    450.11 o 
  10  14  -2     4163.91     5075.57    467.61 o 
  12  14  -2     2416.20     2294.76    404.29 o 
 -11  15  -2      887.42      920.34    318.26 o 
  -9  15  -2      313.95      808.72    378.39 o 
  -7  15  -2     1436.71     1771.11    272.39 o 
  -5  15  -2     2480.18     2690.85    229.87 o 
  -3  15  -2     5030.66     5114.96    224.20 o 
  -1  15  -2     2343.95     2431.76    126.05 o 
   1  15  -2    10741.03    10360.92    578.72 o 
   3  15  -2    21817.68    21273.77    689.47 o 
   5  15  -2      509.01      658.83    284.41 o 
   7  15  -2      658.02      587.60    213.01 o 
   9  15  -2      673.62     1274.10    278.89 o 
  11  15  -2     2335.64     1950.89    360.05 o 
 -10  16  -2     1084.60      686.38    287.48 o 
  -8  16  -2     1473.92     1301.95    221.24 o 
  -6  16  -2     2662.80     2836.32    256.66 o 
  -4  16  -2    13352.03    11561.52    417.64 o 
  -2  16  -2     3332.55     3697.55    223.95 o 
   0  16  -2    28862.34    28511.19    717.67 o 
   2  16  -2    12942.14    13024.01    501.57 o 
   4  16  -2     2374.27     2224.07    251.75 o 
   6  16  -2     2233.97     2455.83    285.51 o 
   8  16  -2     2866.18     2490.20    325.35 o 
  10  16  -2     2117.35     2506.14    717.21 o 
  12  16  -2     2765.07     3051.01    433.81 o 
 -11  17  -2     2552.92     2945.52    666.51 o 
  -9  17  -2     1951.86     2026.61    438.98 o 
  -7  17  -2     2231.08     2262.21    250.43 o 
  -5  17  -2     7646.57     7776.42    478.97 o 
  -3  17  -2     7989.40     8443.24    335.02 o 
  -1  17  -2    12167.11    11499.75    289.89 o 
   1  17  -2    11189.30    11578.79    363.67 o 
   3  17  -2      977.18      973.63    340.06 o 
   5  17  -2     3106.04     3430.51    320.62 o 
   7  17  -2     4984.05     5640.83    741.95 o 
   9  17  -2     1118.55     1136.28    278.37 o 
  11  17  -2     2528.71     2184.45    379.33 o 
 -10  18  -2      899.12     1255.92    324.31 o 
  -8  18  -2     1371.65     1226.98    375.92 o 
  -6  18  -2     3090.04     3037.72    269.54 o 
  -4  18  -2     8468.94     8083.29    345.65 o 
  -2  18  -2    10798.73    10876.79    603.30 o 
   0  18  -2    15686.98    14438.89    345.56 o 
   2  18  -2     2188.40     2428.41    249.78 o 
   4  18  -2     4137.93     3891.98    430.33 o 
   6  18  -2     1987.13     2258.02    312.85 o 
   8  18  -2     1498.06     1692.15    304.22 o 
  10  18  -2     1266.40     1382.16    323.88 o 
 -11  19  -2     1597.50     2122.74    330.70 o 
  -9  19  -2     1182.53     1537.69    259.77 o 
  -7  19  -2     8048.84     7992.19    435.80 o 
  -5  19  -2    10911.46    11142.93    628.66 o 
  -3  19  -2    20027.64    19214.07    559.57 o 
  -1  19  -2    17689.97    16924.00    537.53 o 
   1  19  -2    22417.60    23371.63    606.39 o 
   3  19  -2     1580.10     1530.47    228.53 o 
   5  19  -2     1279.73     1005.95    228.37 o 
   7  19  -2     3886.33     4230.06    430.33 o 
   9  19  -2     2580.55     2916.37    393.56 o 
  11  19  -2     4344.47     4070.76    479.79 o 
 -10  20  -2      277.55      449.25    273.49 o 
  -8  20  -2     2878.31     2939.40    313.77 o 
  -6  20  -2      364.88      705.83    180.56 o 
  -4  20  -2     3257.44     3609.45    456.11 o 
  -2  20  -2     1395.93     1580.70    181.08 o 
   0  20  -2     7853.69     7511.36    241.65 o 
   2  20  -2     2191.78     2230.91    197.94 o 
   4  20  -2    10976.50    11435.84    698.67 o 
   6  20  -2     2692.87     2823.60    681.35 o 
   8  20  -2      701.46      798.33    258.48 o 
  10  20  -2      154.41      374.35    264.42 o 
  -9  21  -2     3570.26     2832.47    399.91 o 
  -7  21  -2     8060.61     7225.71    682.59 o 
  -5  21  -2    21397.00    21089.29    634.85 o 
  -3  21  -2    20668.99    20570.33    586.33 o 
  -1  21  -2    11517.19    11341.59    314.76 o 
   1  21  -2     1954.60     2167.75    154.22 o 
   3  21  -2     3368.85     3595.01    329.87 o 
   5  21  -2     2559.86     2586.46    311.10 o 
   7  21  -2     4558.41     4068.87    418.68 o 
   9  21  -2     2505.71     2159.28    359.86 o 
  11  21  -2     1490.41     1750.37    378.22 o 
 -10  22  -2      706.40      522.12    290.16 o 
  -8  22  -2      250.47      556.04    252.33 o 
  -6  22  -2      283.90      566.34    230.62 o 
  -4  22  -2     1325.15     1654.27    218.48 o 
  -2  22  -2     2597.79     2308.35    224.08 o 
   0  22  -2     9392.51     8960.93    276.11 o 
   2  22  -2     3709.15     3776.83    327.68 o 
   4  22  -2     1112.52     1178.24    245.48 o 
   6  22  -2     2832.61     3453.59    540.38 o 
   8  22  -2     2690.84     2420.02    360.18 o 
  10  22  -2     1140.51     1412.72    832.22 o 
  -9  23  -2     3394.57     3812.53    458.17 o 
  -7  23  -2     1232.07     1111.19    290.05 o 
  -5  23  -2     5245.86     5686.73    498.34 o 
  -3  23  -2     6975.00     6178.18    469.78 o 
  -1  23  -2     4251.16     4506.05    282.02 o 
   1  23  -2     5442.80     5247.11    364.11 o 
   3  23  -2     2222.49     2058.91    322.07 o 
   5  23  -2     9829.18     9602.66    521.41 o 
   7  23  -2      150.58       78.50    217.42 o 
   9  23  -2     1522.81     2446.01    546.57 o 
 -10  24  -2     1479.46     1705.49    368.96 o 
  -8  24  -2     1742.67     1827.88    341.80 o 
  -6  24  -2     2060.06     1880.37    469.90 o 
  -4  24  -2     4875.43     5124.90    489.68 o 
  -2  24  -2     6298.54     6326.42    335.54 o 
   0  24  -2     3760.29     3921.84    178.29 o 
   2  24  -2    12926.85    13119.49    453.86 o 
   4  24  -2     4001.54     4144.32    394.71 o 
   6  24  -2     6341.85     5531.08    623.23 o 
   8  24  -2     4695.68     4873.23    769.15 o 
  10  24  -2     1945.51     2158.00    405.78 o 
  -9  25  -2     2250.35     2053.95    389.79 o 
  -7  25  -2      598.74      668.12    619.52 o 
  -5  25  -2     1701.05     1947.43    307.04 o 
  -3  25  -2     2099.89     2308.84    292.96 o 
  -1  25  -2     4938.57     4485.18    406.59 o 
   1  25  -2     2164.84     2294.36    211.85 o 
   3  25  -2     3305.31     3239.41    273.70 o 
   5  25  -2     1232.75     1299.82    278.81 o 
   7  25  -2      375.01      700.16    270.18 o 
   9  25  -2      844.99     1073.46    361.08 o 
  -8  26  -2     3329.39     3782.11    455.29 o 
  -6  26  -2     2950.27     3354.79    397.17 o 
  -4  26  -2     3665.67     3687.44    372.01 o 
  -2  26  -2     1060.36     1069.77    306.30 o 
   0  26  -2     3359.83     3770.25    630.65 o 
   2  26  -2     1033.80     1067.86    183.77 o 
   4  26  -2     8109.77     8400.50    408.57 o 
   6  26  -2    12286.34    11750.34    631.19 o 
   8  26  -2     4637.32     4320.58    718.45 o 
  -9  27  -2      142.89       34.62    380.87 o 
  -7  27  -2      153.92      -79.04    214.44 o 
  -5  27  -2     1160.11     1158.66    280.24 o 
  -3  27  -2     1430.97     1261.53    255.63 o 
  -1  27  -2      186.13      186.91    149.39 o 
   1  27  -2      805.66      838.00    396.94 o 
   3  27  -2     2375.05     2708.88    262.11 o 
   5  27  -2      855.16      481.63    276.99 o 
   7  27  -2     1657.56     1559.40    338.00 o 
   9  27  -2      631.31      -74.19    336.35 o 
  -8  28  -2     1765.16     1389.32    293.62 o 
  -6  28  -2     1812.59     1730.54    478.56 o 
  -4  28  -2      408.29      621.66    237.63 o 
  -2  28  -2     1331.99     1117.40    260.68 o 
   0  28  -2     1606.99     1788.09    415.49 o 
   2  28  -2     7453.38     7451.38    531.32 o 
   4  28  -2     5260.62     5694.70    377.15 o 
   6  28  -2     5560.30     4728.10    477.60 o 
   8  28  -2     3003.27     2671.01    539.15 o 
  -7  29  -2     1433.12     1265.86    270.27 o 
  -5  29  -2      568.92      523.50    264.84 o 
  -3  29  -2      233.54      585.52    187.70 o 
  -1  29  -2      325.22      261.80    180.64 o 
   1  29  -2     5848.71     5112.01    628.18 o 
   3  29  -2     3429.46     3442.63    541.62 o 
   5  29  -2     1655.67     1644.04    326.46 o 
   7  29  -2     5703.28     5077.38    687.54 o 
  -6  30  -2      446.47      525.02    234.08 o 
  -4  30  -2      716.69      322.58    188.83 o 
  -2  30  -2      402.19      725.36    304.20 o 
   0  30  -2     3297.58     3598.44    563.88 o 
   2  30  -2     1480.91     1889.49    455.06 o 
   4  30  -2     4399.25     4706.41    643.02 o 
   6  30  -2      967.25     1207.69    302.48 o 
  -7  31  -2     1662.41     2155.43    400.37 o 
  -5  31  -2     4429.04     4589.11    474.75 o 
  -3  31  -2     2075.85     2244.16    331.61 o 
  -1  31  -2     1691.10     2248.10    499.58 o 
   1  31  -2     1847.11     1750.99    460.01 o 
   3  31  -2     4528.00     4424.47    635.60 o 
   5  31  -2     1862.85     1056.04    405.60 o 
   7  31  -2     2350.90     1963.68    509.47 o 
  -6  32  -2      578.16      -21.58    274.40 o 
  -4  32  -2      648.14      834.56    277.34 o 
  -2  32  -2      424.98      293.04    223.80 o 
   0  32  -2     1644.21     1822.71    467.43 o 
   2  32  -2     2061.32     1993.36    479.79 o 
   4  32  -2      271.90      766.68    380.87 o 
   6  32  -2      693.39      502.05    358.61 o 
  -5  33  -2     5977.47     5819.82    577.48 o 
  -3  33  -2     3791.09     3076.52    567.59 o 
  -1  33  -2     3098.49     3989.20    638.07 o 
   1  33  -2     3862.82     2839.18    558.93 o 
   3  33  -2     1454.97     1090.66    437.75 o 
   5  33  -2     1107.81       64.30    316.56 o 
  -4  34  -2       10.48      -60.25    243.01 o 
  -2  34  -2      622.38     1226.68    435.27 o 
   0  34  -2      155.23      -69.25    321.51 o 
   2  34  -2      784.68     1065.93    405.60 o 
   4  34  -2      669.71      326.46    373.45 o 
  -3  35  -2     3948.40     4340.38    727.11 o 
  -1  35  -2     3654.99     3215.10    625.71 o 
   1  35  -2     3389.43     4449.20    665.28 o 
   3  35  -2     1373.37      944.74    420.44 o 
  -2  36  -2     1840.01     2248.10    551.51 o 
   0  36  -2     1216.75     1637.23    492.16 o 
   2  36  -2      601.05       59.36    331.40 o 
 -13   1  -1     4247.22     5103.33    564.56 o 
 -11   1  -1      928.46      822.03    276.99 o 
  -9   1  -1      133.03      204.44    194.02 o 
  -7   1  -1     6632.89     6887.32    375.98 o 
  -5   1  -1    27462.31    26909.45    816.14 o 
  -3   1  -1    34993.27    33211.98    875.26 o 
  -1   1  -1   113988.08   109638.05   2135.15 o 
   1   1  -1    48150.25    47824.77    817.05 o 
   3   1  -1     1656.64     1792.24    154.57 o 
   5   1  -1     6045.20     4894.35    301.66 o 
   7   1  -1      468.61      682.76    179.90 o 
   9   1  -1    16801.90    17107.66    716.77 o 
  11   1  -1     5827.23     6461.76    539.24 o 
  13   1  -1     4188.77     4034.65    501.32 o 
 -12   2  -1      993.54     1936.48    494.63 o 
 -10   2  -1     1866.40     2261.43    318.35 o 
  -8   2  -1     1459.44     1572.99    246.67 o 
  -6   2  -1     4015.77     4159.08    301.21 o 
  -4   2  -1     1204.22     1262.68    157.36 o 
  -2   2  -1    16470.24    14361.60    613.34 o 
   0   2  -1    39109.09    39067.55   2300.62 o 
   2   2  -1     2056.87     2114.86    138.95 o 
   4   2  -1     3487.91     3803.11    234.32 o 
   6   2  -1     2465.72     2155.80    232.48 o 
   8   2  -1     1691.66     1773.51    268.23 o 
  10   2  -1      522.40      641.87    251.75 o 
  12   2  -1     1636.69     1997.96    383.19 o 
 -13   3  -1      788.55     1094.18    360.24 o 
 -11   3  -1      495.25       83.51    215.97 o 
  -9   3  -1     5378.08     5649.34    436.26 o 
  -7   3  -1     4218.65     4809.92    348.70 o 
  -5   3  -1    15737.17    15152.10    548.98 o 
  -3   3  -1    30507.37    29729.29    809.64 o 
  -1   3  -1    17825.41    18174.76    599.74 o 
   1   3  -1     3710.29     3336.75    108.38 o 
   3   3  -1    39453.59    39897.20   1021.22 o 
   5   3  -1     3315.43     2910.14    321.51 o 
   7   3  -1     1478.98     1657.61    274.52 o 
   9   3  -1     4155.25     3668.72    381.19 o 
  11   3  -1     2755.17     2997.49    391.62 o 
  13   3  -1     1000.69     1078.67    350.60 o 
 -12   4  -1     3401.98     3764.14    640.55 o 
 -10   4  -1     2938.43     3259.80    368.12 o 
  -8   4  -1     2526.54     2519.23    333.88 o 
  -6   4  -1     2085.41     2150.66    230.34 o 
  -4   4  -1    11994.31    11442.44    423.75 o 
  -2   4  -1    16658.47    15405.98    450.29 o 
   0   4  -1     8829.24     9081.88    219.41 o 
   2   4  -1    57642.72    54942.82   1393.66 o 
   4   4  -1    22662.97    23101.90    683.67 o 
   6   4  -1     3801.76     3243.98    270.91 o 
   8   4  -1     6938.72     7764.85    464.95 o 
  10   4  -1     5283.43     6169.49    498.45 o 
  12   4  -1     3130.82     3583.24    551.51 o 
 -13   5  -1       40.89     -148.39    316.56 o 
 -11   5  -1      651.05      257.21    351.19 o 
  -9   5  -1      831.97      861.69    223.82 o 
  -7   5  -1     1505.86     1800.09    237.90 o 
  -5   5  -1    31642.70    31398.55    911.84 o 
  -3   5  -1     7567.55     7141.94    299.88 o 
  -1   5  -1    22891.61    20404.42    556.99 o 
   1   5  -1     1042.59     1207.17     61.78 o 
   3   5  -1    15775.12    16170.13   1318.19 o 
   5   5  -1    17981.57    17286.49    590.81 o 
   7   5  -1      795.06      913.62    196.27 o 
   9   5  -1     1355.24     1544.54    283.29 o 
  11   5  -1     3441.01     3415.15    429.09 o 
  13   5  -1      314.31      256.88    797.59 o 
 -12   6  -1     5163.71     5617.06    517.50 o 
 -10   6  -1    15358.72    16271.05    715.77 o 
  -8   6  -1    16935.39    16794.34    659.23 o 
  -6   6  -1     7620.22     7439.15    374.74 o 
  -4   6  -1    11041.04    10811.30    395.61 o 
  -2   6  -1     5853.88     5168.56    260.92 o 
   0   6  -1     1159.29     1477.27    107.68 o 
   2   6  -1    47272.05    43503.30   1209.37 o 
   4   6  -1    46256.67    44366.39   1223.91 o 
   6   6  -1    16269.36    14897.53    553.83 o 
   8   6  -1    12095.64    11786.04    555.59 o 
  10   6  -1     7980.24     8087.66    556.39 o 
  12   6  -1      711.68      453.42    332.64 o 
 -13   7  -1      639.25      244.54    309.79 o 
 -11   7  -1      226.53      101.27    238.47 o 
  -9   7  -1     1160.02     1346.34    255.16 o 
  -7   7  -1     3122.14     2928.95    286.40 o 
  -5   7  -1     1841.73     1838.43    204.52 o 
  -3   7  -1     2016.58     2172.74    180.02 o 
  -1   7  -1      789.17      770.61     94.62 o 
   1   7  -1    38491.42    36589.64    959.11 o 
   3   7  -1     5925.56     6063.37    276.99 o 
   5   7  -1     8859.78     9832.71    466.19 o 
   7   7  -1     1704.27     1976.33    264.63 o 
   9   7  -1      272.46      234.13    219.43 o 
  11   7  -1     4841.55     5377.73    493.64 o 
  13   7  -1      747.84      885.88    342.43 o 
 -12   8  -1     4746.18     5059.98    494.56 o 
 -10   8  -1    10339.02    10894.24    868.08 o 
  -8   8  -1    20723.90    20431.89   1652.07 o 
  -6   8  -1    11581.45    12145.89    494.16 o 
  -4   8  -1     7040.69     6665.60    316.79 o 
  -2   8  -1     7548.07     7309.04    304.98 o 
   0   8  -1    53734.12    52240.37    893.70 o 
   2   8  -1    22728.98    22742.02    659.04 o 
   4   8  -1    33517.70    30898.77    914.43 o 
   6   8  -1    33426.11    33097.06   1023.51 o 
   8   8  -1    12846.00    13164.71    586.39 o 
  10   8  -1     5808.90     5389.11    474.79 o 
  12   8  -1     1729.90     1986.74    381.79 o 
 -11   9  -1     4465.73     4962.56    466.13 o 
  -9   9  -1     4391.18     4824.14    419.73 o 
  -7   9  -1    15934.23    16472.35    631.05 o 
  -5   9  -1     1470.09     1513.50    200.09 o 
  -3   9  -1     6540.97     6433.98    303.55 o 
  -1   9  -1      994.71     1140.35     77.72 o 
   1   9  -1    24441.47    23839.72    690.01 o 
   3   9  -1     2015.73     1810.43    181.78 o 
   5   9  -1     7411.45     7186.92    367.74 o 
   7   9  -1    15130.56    15481.70    621.16 o 
   9   9  -1     1830.34     2028.36    307.32 o 
  11   9  -1     4196.85     3622.58    426.36 o 
  13   9  -1     1329.71     1551.10    386.50 o 
 -12  10  -1     3437.69     3976.83    675.17 o 
 -10  10  -1     2924.95     3102.40    355.15 o 
  -8  10  -1     6257.07     6426.78    429.14 o 
  -6  10  -1     3913.97     4549.79    330.40 o 
  -4  10  -1     7778.55     6540.79    332.14 o 
  -2  10  -1     3177.32     3212.35    176.92 o 
   0  10  -1    11969.52    13217.25    300.57 o 
   2  10  -1    12488.17    12539.17    417.68 o 
   4  10  -1    24333.66    23386.65    730.23 o 
   6  10  -1    11554.81    11193.23    486.51 o 
   8  10  -1     8113.44     8157.83   1211.84 o 
  10  10  -1     2792.20     2330.68    350.08 o 
  12  10  -1     1742.65     2103.39    514.42 o 
 -11  11  -1     2874.08     3012.30    573.77 o 
  -9  11  -1    16208.52    16342.33    549.64 o 
  -7  11  -1    16690.41    16659.66    637.59 o 
  -5  11  -1    13163.41    13173.51    510.71 o 
  -3  11  -1     1710.50     1559.96    168.32 o 
  -1  11  -1     2033.24     2002.53    105.76 o 
   1  11  -1    20326.44    20839.59    627.63 o 
   3  11  -1      613.52      229.65    118.71 o 
   5  11  -1     9363.84     9646.89    424.08 o 
   7  11  -1    12926.26    12562.00    572.15 o 
   9  11  -1     8208.76     8683.55    755.55 o 
  11  11  -1       19.32      226.92    247.76 o 
 -12  12  -1      471.00      510.22    297.98 o 
 -10  12  -1     1976.94     2839.18    546.57 o 
  -8  12  -1       61.37      -22.64    137.46 o 
  -6  12  -1     5654.74     5362.96    373.02 o 
  -4  12  -1      864.32     1215.02    176.83 o 
  -2  12  -1      689.24     1188.61    127.81 o 
   0  12  -1    18370.34    17806.88    363.96 o 
   2  12  -1     8942.32    10305.96    656.62 o 
   4  12  -1     2599.49     2336.92    226.35 o 
   6  12  -1     6450.12     7673.40    405.96 o 
   8  12  -1      577.10      538.16    222.58 o 
  10  12  -1     4572.21     4079.68    526.78 o 
  12  12  -1      705.11      547.03    310.38 o 
 -11  13  -1     2965.00     3642.95    635.60 o 
  -9  13  -1     6752.56     7473.87    761.73 o 
  -7  13  -1     9247.38     9268.04    356.69 o 
  -5  13  -1    10091.53     9898.28    316.82 o 
  -3  13  -1    10617.75    11017.02    308.92 o 
  -1  13  -1     4995.44     5149.21    169.88 o 
   1  13  -1    22797.54    21122.30    651.38 o 
   3  13  -1    23237.14    22788.05    699.19 o 
   5  13  -1    10696.46    10846.79    694.96 o 
   7  13  -1     4246.18     4009.76    351.83 o 
   9  13  -1     4591.90     4310.48    417.95 o 
  11  13  -1     2694.16     1597.59    338.40 o 
 -12  14  -1     1909.01     1538.19    435.27 o 
 -10  14  -1      243.26      186.41    347.48 o 
  -8  14  -1      609.71      548.09    207.40 o 
  -6  14  -1     4953.69     4980.75    246.93 o 
  -4  14  -1      293.79      135.70    110.23 o 
  -2  14  -1     1689.32     2011.98    174.02 o 
   0  14  -1     9955.85    10922.63    271.80 o 
   2  14  -1     9353.36     9368.26    397.71 o 
   4  14  -1     2063.80     2247.36    238.32 o 
   6  14  -1     1460.19     1377.09    278.23 o 
   8  14  -1      621.43      680.84    226.05 o 
  10  14  -1      941.91     1161.81    297.05 o 
  12  14  -1     2126.46     1767.50    376.49 o 
 -11  15  -1      482.06      652.94    283.86 o 
  -9  15  -1     6588.72     7415.43    564.05 o 
  -7  15  -1      771.69      584.90    239.29 o 
  -5  15  -1    10796.66    10358.59    392.49 o 
  -3  15  -1    16226.37    15771.22    449.91 o 
  -1  15  -1     8765.34     8907.85    238.28 o 
   1  15  -1    17983.72    18959.42    395.12 o 
   3  15  -1     3998.99     4616.19    310.32 o 
   5  15  -1     9606.83     9460.04    456.96 o 
   7  15  -1     5563.20     5205.70    412.59 o 
   9  15  -1     5316.23     5502.80    460.78 o 
  11  15  -1      597.45      836.32    299.48 o 
 -12  16  -1       54.78     -122.89    262.66 o 
 -10  16  -1      332.76      367.89    250.84 o 
  -8  16  -1     5744.05     6711.61    515.67 o 
  -6  16  -1     3302.95     3617.20    348.93 o 
  -4  16  -1     9687.52     9075.98    758.86 o 
  -2  16  -1     7809.20     8986.78    336.78 o 
   0  16  -1    12033.11    12056.64    298.06 o 
   2  16  -1     4858.51     6032.96    326.67 o 
   4  16  -1    10883.81    10214.67    510.71 o 
   6  16  -1      891.78      886.73    216.09 o 
   8  16  -1     3639.72     3366.30    363.63 o 
  10  16  -1      461.03      210.75    251.80 o 
  12  16  -1     1355.11     1760.42    360.68 o 
 -11  17  -1     1225.38     1379.52    285.65 o 
  -9  17  -1     1409.33     1054.91    291.07 o 
  -7  17  -1      866.85      753.03    187.70 o 
  -5  17  -1     2087.89     2261.68    216.91 o 
  -3  17  -1     3114.33     3433.71    232.64 o 
  -1  17  -1    13741.02    13506.42    332.03 o 
   1  17  -1    12351.17    12312.89    297.49 o 
   3  17  -1      802.45     1016.27    188.00 o 
   5  17  -1     2739.88     3205.11    313.70 o 
   7  17  -1      295.08      370.91    211.41 o 
   9  17  -1     1042.70     1136.75    284.87 o 
  11  17  -1      354.30      432.05    274.44 o 
 -10  18  -1      173.15       48.33    191.84 o 
  -8  18  -1     2807.70     2643.61    292.62 o 
  -6  18  -1     3557.65     3673.64    435.10 o 
  -4  18  -1    14622.66    13448.87    447.74 o 
  -2  18  -1    13860.88    13353.27    419.10 o 
   0  18  -1    25340.22    23619.28    502.22 o 
   2  18  -1     9704.33     9933.54    442.35 o 
   4  18  -1      773.65      950.27    249.79 o 
   6  18  -1     4393.63     4178.25    372.85 o 
   8  18  -1     1062.85     1091.12    266.72 o 
  10  18  -1     1500.68      880.91    330.17 o 
 -11  19  -1      425.75       68.07    270.15 o 
  -9  19  -1     2224.83     2341.73    356.64 o 
  -7  19  -1      484.16      904.37    249.16 o 
  -5  19  -1     7404.03     7368.01    484.88 o 
  -3  19  -1     2378.01     2343.38    206.47 o 
  -1  19  -1     3375.00     3669.48    180.85 o 
   1  19  -1     1836.56     1984.43    126.60 o 
   3  19  -1     2871.25     2948.22    283.85 o 
   5  19  -1     2992.22     2816.39    450.11 o 
   7  19  -1     5129.47     4958.27    422.53 o 
   9  19  -1      533.03      642.79    255.48 o 
  11  19  -1      199.67      130.14    272.75 o 
 -10  20  -1      756.36      639.01    467.43 o 
  -8  20  -1     4935.04     4844.16    463.98 o 
  -6  20  -1     3057.30     3257.80    353.15 o 
  -4  20  -1    33659.22    31556.65    800.18 o 
  -2  20  -1    10479.32    10852.22    384.87 o 
   0  20  -1    37111.30    34636.53    701.55 o 
   2  20  -1     2711.96     2546.57    285.24 o 
   4  20  -1     1518.67     1265.24    239.08 o 
   6  20  -1     1409.42     1873.06    288.72 o 
   8  20  -1     2410.24     2499.11    350.18 o 
  10  20  -1     2585.82     2202.07    381.00 o 
  -9  21  -1      544.97      395.01    255.03 o 
  -7  21  -1      490.45      185.94    218.87 o 
  -5  21  -1     3894.54     4112.71    299.85 o 
  -3  21  -1     1819.45     2006.70    215.39 o 
  -1  21  -1     1324.78     1272.93    161.85 o 
   1  21  -1     1422.85     1458.93    167.56 o 
   3  21  -1     1855.65     1854.40    260.57 o 
   5  21  -1       71.08       73.02    186.57 o 
   7  21  -1      709.05      557.95    247.45 o 
   9  21  -1      416.82      247.08    244.41 o 
  11  21  -1     1675.31     2175.45    404.94 o 
 -10  22  -1      459.21      241.92    270.72 o 
  -8  22  -1     5325.04     5446.90    510.71 o 
  -6  22  -1     3598.97     3480.12    375.01 o 
  -4  22  -1    15658.59    16180.55    583.79 o 
  -2  22  -1     8519.99     8588.86    403.88 o 
   0  22  -1     2597.15     2917.23    157.95 o 
   2  22  -1     4662.96     5336.40    300.36 o 
   4  22  -1      530.99      574.86    221.58 o 
   6  22  -1     1636.96     1183.65    264.42 o 
   8  22  -1      141.10     -109.42    233.71 o 
  10  22  -1     1381.91     1582.55    461.24 o 
  -9  23  -1     1861.48     1865.96    365.45 o 
  -7  23  -1     1057.42     1272.37    335.11 o 
  -5  23  -1     2435.81     2403.38    327.73 o 
  -3  23  -1    10111.44    10098.57    409.35 o 
  -1  23  -1     2999.19     2761.33    157.62 o 
   1  23  -1     1679.30     2118.58    203.66 o 
   3  23  -1     9733.65     9737.99    494.63 o 
   5  23  -1      165.96      322.74    200.25 o 
   7  23  -1     2159.62     2280.53    353.40 o 
   9  23  -1      568.78      263.99    521.84 o 
 -10  24  -1      473.13       88.76    336.87 o 
  -8  24  -1     4500.67     4363.03    463.69 o 
  -6  24  -1     1200.93     1214.42    280.64 o 
  -4  24  -1     4663.28     4280.87    392.81 o 
  -2  24  -1     1503.93     1307.39    165.74 o 
   0  24  -1     6108.49     6587.23    261.30 o 
   2  24  -1     1576.67     1783.89    203.25 o 
   4  24  -1     2466.10     2790.85    380.87 o 
   6  24  -1      651.80      406.81    238.68 o 
   8  24  -1      497.23      709.50    431.57 o 
  10  24  -1      484.90      279.23    442.69 o 
  -9  25  -1     4335.39     3993.61    703.47 o 
  -7  25  -1     4903.90     5086.26    485.00 o 
  -5  25  -1     1898.72     1822.33    306.41 o 
  -3  25  -1     3252.66     2900.10    322.38 o 
  -1  25  -1     3430.41     3931.01    224.67 o 
   1  25  -1     5874.67     5993.74    315.04 o 
   3  25  -1     8009.88     7528.28    378.75 o 
   5  25  -1     8702.61     9275.06    643.02 o 
   7  25  -1     6148.98     7072.43    583.66 o 
   9  25  -1     1725.25     1852.03    426.62 o 
  -8  26  -1      619.65      596.94    234.50 o 
  -6  26  -1      170.39      239.55    225.51 o 
  -4  26  -1      975.72      934.03    241.88 o 
  -2  26  -1      667.22      713.06    172.55 o 
   0  26  -1     3616.22     4197.44    387.67 o 
   2  26  -1     1994.40     1936.39    261.71 o 
   4  26  -1      895.07      973.13    207.24 o 
   6  26  -1     1124.96     1408.39    311.26 o 
   8  26  -1      575.11      854.54    305.27 o 
  -9  27  -1     4003.36     4245.38    740.71 o 
  -7  27  -1     5602.78     5243.89    408.52 o 
  -5  27  -1     1341.53     1175.17    231.67 o 
  -3  27  -1      390.69      324.42    165.41 o 
  -1  27  -1      556.40      641.99    343.77 o 
   1  27  -1     7352.67     7046.60    421.01 o 
   3  27  -1     3876.39     4378.47    317.01 o 
   5  27  -1    14846.31    12798.65    774.10 o 
   7  27  -1     8152.23     6885.26    803.77 o 
   9  27  -1     1963.04     1441.85    474.85 o 
  -8  28  -1      247.52     -123.80    202.61 o 
  -6  28  -1     2990.73     2891.08    321.00 o 
  -4  28  -1       19.69      141.82    167.75 o 
  -2  28  -1       11.94      -25.27    142.25 o 
   0  28  -1      232.30       61.83    262.15 o 
   2  28  -1      910.45      864.26    214.76 o 
   4  28  -1      342.40      541.33    234.32 o 
   6  28  -1     1423.99     1793.04    462.48 o 
   8  28  -1     1950.92     2285.19    521.84 o 
  -7  29  -1     1747.79     2103.78    307.33 o 
  -5  29  -1     1721.13     1768.54    264.36 o 
  -3  29  -1      844.87      952.65    204.60 o 
  -1  29  -1      405.23      311.15    218.87 o 
   1  29  -1     2001.70     1674.32    432.80 o 
   3  29  -1     3503.88     2705.63    516.89 o 
   5  29  -1     2796.70     2843.06    354.54 o 
   7  29  -1     4716.67     5272.76    741.95 o 
  -6  30  -1     3061.08     2901.62    329.46 o 
  -4  30  -1     1048.00     1026.20    224.31 o 
  -2  30  -1     2377.30     2275.02    317.97 o 
   0  30  -1       46.47      328.93    306.67 o 
   2  30  -1     3505.44     2799.61    524.31 o 
   4  30  -1     1800.53     2309.92    504.52 o 
   6  30  -1     3079.42     3094.39    403.51 o 
  -7  31  -1      217.16        8.64    218.29 o 
  -5  31  -1     1152.78     1613.64    263.34 o 
  -3  31  -1       10.34      -98.50    248.55 o 
  -1  31  -1      463.66      301.72    331.40 o 
   1  31  -1     2591.41     2030.46    477.32 o 
   3  31  -1     1070.16      863.13    383.34 o 
   5  31  -1     2923.83     3145.85    573.77 o 
   7  31  -1      134.82       55.76    261.88 o 
  -6  32  -1     3720.24     4092.63    382.05 o 
  -4  32  -1     3213.18     3017.49    398.54 o 
  -2  32  -1     7047.47     6678.30    499.15 o 
   0  32  -1     3379.05     3457.47    603.45 o 
   2  32  -1     3448.78     3059.29    573.77 o 
   4  32  -1     3454.72     4256.30    647.97 o 
   6  32  -1     1062.94      873.02    405.60 o 
  -5  33  -1     1269.34     1533.17    349.43 o 
  -3  33  -1       74.28      199.83    230.95 o 
  -1  33  -1     1447.38     1778.20    482.26 o 
   1  33  -1      438.64      405.60    353.66 o 
   3  33  -1     1006.81      507.00    388.29 o 
   5  33  -1      163.65      541.62    351.19 o 
  -4  34  -1     2126.83     2664.32    389.02 o 
  -2  34  -1     5409.87     4464.04    697.43 o 
   0  34  -1     6977.66     8079.79    907.65 o 
   2  34  -1     3931.72     4543.18    690.01 o 
   4  34  -1     2302.70     2589.39    558.93 o 
  -3  35  -1      727.15      138.50    368.50 o 
  -1  35  -1     1128.13      912.59    440.22 o 
   1  35  -1      738.75      939.80    425.38 o 
   3  35  -1      635.82      101.40    341.30 o 
  -2  36  -1     1662.43     1822.71    541.62 o 
   0  36  -1     2674.10     1464.11    507.00 o 
   2  36  -1     1987.93     2542.40    576.24 o 
 -12   0   0     1653.51     1931.53    541.62 o 
 -10   0   0     8146.61     7785.49    682.59 o 
  -8   0   0     7174.15     7449.14    588.61 o 
  -6   0   0     2729.93     2651.22    338.82 o 
  -4   0   0    73950.95    81035.33   2811.97 o 
  -2   0   0    88398.75    79536.60   2772.40 o 
   2   0   0    91498.18    82264.49   2777.35 o 
   4   0   0    73113.43    77921.63   2811.97 o 
   6   0   0     3278.78     3182.95    383.34 o 
   8   0   0     6483.43     5920.73    593.56 o 
  10   0   0     8700.07     8633.78    818.61 o 
  12   0   0     1724.77     2211.00    563.88 o 
 -13   1   0      222.69     -210.77    305.50 o 
 -11   1   0      187.15      -79.14    286.89 o 
  -9   1   0      871.09     1009.03    231.47 o 
  -7   1   0      822.23     1059.23    190.40 o 
  -5   1   0     4578.82     4815.81    293.73 o 
  -3   1   0     6883.51     7252.91    284.99 o 
  -1   1   0     7298.71     7019.98    201.09 o 
   1   1   0     7323.30     6766.78    163.18 o 
   3   1   0     6689.85     6652.17    278.06 o 
   5   1   0     4626.72     4746.35    294.99 o 
   7   1   0      861.29     1006.55    198.20 o 
   9   1   0      790.06      760.30    336.35 o 
  11   1   0      173.02      160.37    315.33 o 
  13   1   0      203.82      327.98    304.54 o 
 -12   2   0      264.58       19.46    265.19 o 
 -10   2   0     3140.21     3140.31    608.40 o 
  -8   2   0     3675.92     3408.28    316.97 o 
  -6   2   0     5873.19     5615.34    314.78 o 
  -4   2   0    34357.75    40451.34   2677.19 o 
  -2   2   0    50271.71    45726.34   1151.52 o 
   0   2   0   112693.83   118033.23   4622.88 o 
   2   2   0    50466.14    46380.00   1155.06 o 
   4   2   0    34147.39    40558.25   1084.24 o 
   6   2   0     5813.31     4875.88    316.52 o 
   8   2   0     3125.86     3214.16    442.69 o 
  10   2   0     3343.05     3320.01    387.21 o 
  12   2   0      244.54      753.09    305.56 o 
 -13   3   0     1063.54      963.33    492.16 o 
 -11   3   0      599.15      712.81    262.30 o 
  -9   3   0     5887.06     6453.02   1033.78 o 
  -7   3   0     2632.55     2592.21    264.05 o 
  -5   3   0     9592.70     9333.47    477.32 o 
  -3   3   0     5616.16     5047.91    249.62 o 
  -1   3   0    28569.60    27029.09    962.06 o 
   1   3   0    28495.32    27373.80    559.24 o 
   3   3   0     6190.04     5453.81    252.59 o 
   5   3   0     9142.97     8099.32    664.04 o 
   7   3   0     2438.10     3154.23    292.73 o 
   9   3   0     5691.93     6201.12    473.57 o 
  11   3   0      677.75      777.19    321.51 o 
  13   3   0     1036.51     1358.62    370.63 o 
 -12   4   0      143.98       -7.46    272.39 o 
 -10   4   0     2691.52     3373.39    362.87 o 
  -8   4   0     1936.56     2309.35    270.79 o 
  -6   4   0     2281.54     2242.81    232.57 o 
  -4   4   0    64452.79    66886.46   2160.30 o 
  -2   4   0    23511.71    21561.29    662.81 o 
   0   4   0    25094.01    25435.19    395.75 o 
   2   4   0    23409.22    21706.43    744.42 o 
   4   4   0    64761.20    65177.69   1686.68 o 
   6   4   0     2621.49     2714.81    250.95 o 
   8   4   0     1913.11     1951.92    283.98 o 
  10   4   0     2744.14     2598.26    358.81 o 
  12   4   0      121.32       46.96    273.35 o 
 -13   5   0     1136.77     1110.83    366.90 o 
 -11   5   0     3169.82     3294.39    703.61 o 
  -9   5   0    19439.78    19253.70    730.99 o 
  -7   5   0     2133.80     2617.20    262.98 o 
  -5   5   0    34257.96    33545.12   1492.55 o 
  -3   5   0    26202.62    26838.65    771.62 o 
  -1   5   0    94871.41    97165.54   1916.18 o 
   1   5   0    96954.30    98113.46   2346.86 o 
   3   5   0    25220.80    24825.51   1023.89 o 
   5   5   0    35607.96    35265.31    989.70 o 
   7   5   0     2142.08     2889.28    450.11 o 
   9   5   0    19508.33    18057.51    758.06 o 
  11   5   0     3242.75     3652.07    424.06 o 
  13   5   0     1106.91      799.82    338.93 o 
 -12   6   0      156.29      153.76    297.66 o 
 -10   6   0     1238.51     1504.82    345.00 o 
  -8   6   0      324.13      533.40    221.35 o 
  -6   6   0     1323.63     1099.72    180.64 o 
  -4   6   0      950.99      889.73    232.48 o 
  -2   6   0    13685.04    13184.02    645.49 o 
   0   6   0     8463.77     9843.60    211.11 o 
   2   6   0    13733.37    12808.46    573.77 o 
   4   6   0      846.33      561.97    132.75 o 
   6   6   0     1342.90     1525.13    230.00 o 
   8   6   0      332.19      623.12    206.96 o 
  10   6   0     1253.23     1182.14    284.17 o 
  12   6   0      157.73      544.17    348.71 o 
 -13   7   0     1768.22     1536.52    381.27 o 
 -11   7   0     8286.69     8687.99    590.78 o 
  -9   7   0     8093.01     8819.11    510.64 o 
  -7   7   0    16911.42    16103.95    622.29 o 
  -5   7   0    75120.46    77007.90   2009.44 o 
  -3   7   0     7080.92     7178.19    291.48 o 
  -1   7   0     4286.92     4073.74    132.37 o 
   1   7   0     3947.12     3386.74    201.09 o 
   3   7   0     7189.15     6475.91    416.73 o 
   5   7   0    75145.63    77899.57   2003.99 o 
   7   7   0    17640.90    17495.59    648.54 o 
   9   7   0     8198.20     8504.05    690.01 o 
  11   7   0     8403.82     9395.71    932.38 o 
  13   7   0     1700.19     2589.53    428.36 o 
 -12   8   0      348.36      119.61    275.49 o 
 -10   8   0     2898.61     3002.17    348.70 o 
  -8   8   0        1.67        3.60    171.88 o 
  -6   8   0     8544.98     9481.94    420.76 o 
  -4   8   0      717.41     1018.50    153.01 o 
  -2   8   0    24994.66    26271.56    588.93 o 
   0   8   0     5313.93     7722.46    226.42 o 
   2   8   0    25610.31    25186.58    716.94 o 
   4   8   0      673.03      576.40    190.43 o 
   6   8   0     8695.18     8636.14    566.35 o 
   8   8   0        3.31      426.61    203.47 o 
  10   8   0     2881.21     2987.36    379.51 o 
  12   8   0      391.96      289.24    276.25 o 
 -11   9   0     3042.87     3951.83    652.91 o 
  -9   9   0     8240.41     9061.62    573.60 o 
  -7   9   0    10536.77    10717.14    485.22 o 
  -5   9   0    27162.56    28341.33   1168.56 o 
  -3   9   0      835.81      829.13     77.69 o 
  -1   9   0    28676.53    29773.80    546.08 o 
   1   9   0    28922.42    28660.21    795.69 o 
   3   9   0      892.22      797.70    208.98 o 
   5   9   0    27961.85    27990.10    854.21 o 
   7   9   0    10534.86    11002.00    512.07 o 
   9   9   0     8537.97     8757.22    532.68 o 
  11   9   0     3128.74     3010.64    403.09 o 
  13   9   0     3483.13     3690.84    506.16 o 
 -12  10   0     1394.10     1306.24    365.99 o 
 -10  10   0     2134.93     2485.08    331.00 o 
  -8  10   0    10182.53     9689.03    467.32 o 
  -6  10   0     9008.78     8850.02    421.09 o 
  -4  10   0    12118.69    11765.18    330.86 o 
  -2  10   0     2373.90     2895.95    163.99 o 
   0  10   0     1016.43     1094.40     84.76 o 
   2  10   0     2058.40     2764.47    275.76 o 
   4  10   0    12410.16    11614.23    452.00 o 
   6  10   0     9350.79     8672.55    509.47 o 
   8  10   0    10413.68     9619.68    613.34 o 
  10  10   0     2360.30     2640.59    357.37 o 
  12  10   0     1296.02      821.43    322.52 o 
 -11  11   0     2725.47     2772.40    544.09 o 
  -9  11   0     4425.29     4325.73    406.83 o 
  -7  11   0     1859.79     2190.18    201.75 o 
  -5  11   0    13818.46    12894.88    378.32 o 
  -3  11   0     2621.11     2533.27    152.85 o 
  -1  11   0     3258.72     3350.18    140.29 o 
   1  11   0     3586.58     3692.97    372.21 o 
   3  11   0     2675.46     2806.92    258.44 o 
   5  11   0    14383.47    13873.43    523.13 o 
   7  11   0     2022.68     2337.31    281.99 o 
   9  11   0     4165.72     4227.56    494.63 o 
  11  11   0     2665.46     2401.73    378.03 o 
 -12  12   0     1279.74     1085.77    275.90 o 
 -10  12   0     3806.92     3628.12    598.50 o 
  -8  12   0     9354.97     9096.04    368.66 o 
  -6  12   0    13857.93    13534.57    409.79 o 
  -4  12   0    27133.88    25024.50    510.15 o 
  -2  12   0     7480.29     8186.25    272.66 o 
   0  12   0    10737.42     9944.36    246.76 o 
   2  12   0     6768.03     7486.74    339.05 o 
   4  12   0    26211.43    24559.59    770.27 o 
   6  12   0    13795.51    14382.46    568.15 o 
   8  12   0     9444.82     9168.27    528.02 o 
  10  12   0     3896.42     5107.52    989.26 o 
  12  12   0     1464.89     1406.64    352.22 o 
 -11  13   0     1287.47     1366.31    322.22 o 
  -9  13   0     1380.47     1590.64    600.98 o 
  -7  13   0      611.91      675.13    131.94 o 
  -5  13   0     1738.79     1779.02    143.50 o 
  -3  13   0      767.00      904.70    130.16 o 
  -1  13   0     7195.23     7378.57    348.76 o 
   1  13   0     7357.57     8002.43    202.65 o 
   3  13   0      751.06      799.04    168.17 o 
   5  13   0     1765.79     1754.58    223.52 o 
   7  13   0      629.10      505.27    199.96 o 
   9  13   0     1382.34     1810.12    307.73 o 
  11  13   0     1284.57     1477.81    341.43 o 
 -12  14   0     1288.72     1192.83    263.44 o 
 -10  14   0     4252.99     4578.66    550.28 o 
  -8  14   0     3509.53     3440.49    474.85 o 
  -6  14   0     4612.25     4743.18    212.60 o 
  -4  14   0     8257.22     7139.05    290.82 o 
  -2  14   0    12249.60    12284.69    372.83 o 
   0  14   0     4818.63     3927.26    172.77 o 
   2  14   0    12568.74    13552.46    785.23 o 
   4  14   0     8048.14     7143.20    510.71 o 
   6  14   0     4788.09     4641.59    729.58 o 
   8  14   0     3196.07     3779.05    374.74 o 
  10  14   0     4115.68     3513.57    413.36 o 
  12  14   0     1236.56     1147.88    340.41 o 
 -11  15   0       88.97      219.74    212.88 o 
  -9  15   0      263.66      459.81    235.39 o 
  -7  15   0      247.07      351.97    156.85 o 
  -5  15   0     4428.18     4292.69    237.02 o 
  -3  15   0     5806.21     5237.04    251.39 o 
  -1  15   0     4199.58     4338.91    177.25 o 
   1  15   0     3924.77     3968.73    210.93 o 
   3  15   0     5550.34     5344.89    405.60 o 
   5  15   0     4445.98     4165.38    667.75 o 
   7  15   0      304.40      686.25    213.79 o 
   9  15   0      238.23      250.40    232.36 o 
  11  15   0       89.98     -169.73    342.53 o 
 -12  16   0     6700.24     6696.63    580.17 o 
 -10  16   0      631.30      356.35    216.80 o 
  -8  16   0     5393.80     6122.17    397.20 o 
  -6  16   0     2073.73     2029.23    188.97 o 
  -4  16   0    16715.01    15645.60    470.79 o 
  -2  16   0     5541.91     5812.65    350.16 o 
   0  16   0    19911.48    17613.18    343.76 o 
   2  16   0     5281.11     5326.24    318.15 o 
   4  16   0    17317.08    16066.40    746.89 o 
   6  16   0     2141.06     3097.40    319.87 o 
   8  16   0     5564.01     5722.59    470.27 o 
  10  16   0      592.37      954.00    404.36 o 
  12  16   0     6544.06     6685.59    612.86 o 
 -11  17   0      816.97      494.50    226.28 o 
  -9  17   0       11.93      -88.02    207.87 o 
  -7  17   0     4897.37     5235.87    425.50 o 
  -5  17   0     3244.55     3683.14    351.65 o 
  -3  17   0    13626.54    12911.85    406.73 o 
  -1  17   0    25344.71    26260.77    537.53 o 
   1  17   0    25147.83    25111.37    860.65 o 
   3  17   0    13950.75    12443.03    505.40 o 
   5  17   0     3032.94     3066.38    308.81 o 
   7  17   0     4764.67     4496.73    397.99 o 
   9  17   0       44.92     -197.22    197.22 o 
  11  17   0      791.45      669.23    438.98 o 
 -10  18   0     1219.10      919.56    288.15 o 
  -8  18   0     1913.89     2229.00    330.46 o 
  -6  18   0     4162.12     4129.16    548.88 o 
  -4  18   0     4477.28     4496.92    275.31 o 
  -2  18   0     1640.38     1573.21    170.63 o 
   0  18   0     4124.15     4238.37    160.07 o 
   2  18   0     1801.50     1619.68    173.32 o 
   4  18   0     4052.33     3694.21    326.12 o 
   6  18   0     4051.33     4184.11    497.10 o 
   8  18   0     1904.56     2216.65    588.61 o 
  10  18   0     1265.01      711.45    798.83 o 
 -11  19   0     2728.65     3095.53    488.70 o 
  -9  19   0      361.92      326.49    230.76 o 
  -7  19   0     1630.76     1839.63    299.45 o 
  -5  19   0     8749.42     9151.93    396.09 o 
  -3  19   0    10723.48    11028.34    394.05 o 
  -1  19   0    27202.99    28203.67    520.34 o 
   1  19   0    26755.88    27663.87    566.67 o 
   3  19   0    10988.37    11551.43    503.57 o 
   5  19   0     8280.25     8515.57    479.75 o 
   7  19   0     1808.73     1978.63    302.96 o 
   9  19   0      274.99      507.23    257.77 o 
  11  19   0     2724.71     3025.11    430.89 o 
 -10  20   0      316.21      257.12    453.54 o 
  -8  20   0     1731.95     1824.52    307.73 o 
  -6  20   0     2329.83     2199.53    313.60 o 
  -4  20   0     2835.96     2879.62    239.58 o 
  -2  20   0      318.50      247.71    125.92 o 
   0  20   0      800.47     1234.32    109.14 o 
   2  20   0      348.36      462.61    185.40 o 
   4  20   0     2801.52     3147.23    319.51 o 
   6  20   0     2343.56     2168.07    301.57 o 
   8  20   0     1779.20     1742.31    321.81 o 
  10  20   0      296.67      244.05    259.81 o 
 -11  21   0     1116.11     1110.62    498.34 o 
  -9  21   0     1915.34     1695.68    338.22 o 
  -7  21   0     1436.41      908.88    255.93 o 
  -5  21   0      518.78      217.88    202.80 o 
  -3  21   0    19439.60    18258.87    539.94 o 
  -1  21   0    10362.32    10334.33    272.43 o 
   1  21   0    10375.05    10785.53    281.50 o 
   3  21   0    18730.41    17040.51   1157.44 o 
   5  21   0      617.47      566.72    257.21 o 
   7  21   0     1295.46     1124.52    269.68 o 
   9  21   0     1988.85     2294.36    373.45 o 
  11  21   0     1097.54     1041.51    336.33 o 
 -10  22   0     1021.47     1204.89    274.41 o 
  -8  22   0      241.90      392.17    243.84 o 
  -6  22   0     2093.84     2537.77    334.81 o 
  -4  22   0    10136.65    10207.87    519.03 o 
  -2  22   0     3615.88     3926.19    288.06 o 
   0  22   0     2435.30     2608.08    148.43 o 
   2  22   0     4002.69     4095.08    296.82 o 
   4  22   0    10444.26    10669.91    533.99 o 
   6  22   0     2293.99     2474.74    327.47 o 
   8  22   0      265.31      123.71    462.48 o 
  10  22   0      992.75     1244.82    344.87 o 
  -9  23   0     2469.56     1991.72    481.11 o 
  -7  23   0     2555.37     2123.53    338.22 o 
  -5  23   0     2476.79     2157.43    886.63 o 
  -3  23   0     2323.26     2149.36    193.41 o 
  -1  23   0      986.48     1015.47    119.02 o 
   1  23   0      888.74      834.59    158.39 o 
   3  23   0     2321.41     2320.94    280.65 o 
   5  23   0     2384.69     2474.80    327.89 o 
   7  23   0     2417.25     2064.47    340.15 o 
   9  23   0     2415.35     2408.25    393.06 o 
 -10  24   0     4020.99     3911.38    399.62 o 
  -8  24   0     2893.50     3044.37    332.80 o 
  -6  24   0     6153.60     6309.72    490.08 o 
  -4  24   0     5502.38     5699.26    355.83 o 
  -2  24   0    12441.83    12660.54    382.72 o 
   0  24   0      856.34     1074.49    133.09 o 
   2  24   0    12422.47    12414.07    448.76 o 
   4  24   0     5968.11     6340.90    367.54 o 
   6  24   0     6344.02     6298.60    499.00 o 
   8  24   0     2875.78     3280.71    415.51 o 
  10  24   0     4052.90     3056.82    613.34 o 
  -9  25   0      729.14      959.97    258.05 o 
  -7  25   0      908.10     1136.22    233.55 o 
  -5  25   0     3977.37     4076.73    328.33 o 
  -3  25   0     3820.65     3512.04    279.24 o 
  -1  25   0     4765.55     4701.87    210.30 o 
   1  25   0     4934.44     4969.51    396.61 o 
   3  25   0     3703.40     3532.59    277.25 o 
   5  25   0     4097.62     4979.49    557.70 o 
   7  25   0      870.23      406.55    257.37 o 
   9  25   0      662.08     -227.53    326.46 o 
  -8  26   0     6019.09     6585.93    719.90 o 
  -6  26   0     7915.22     7617.14    465.25 o 
  -4  26   0     5227.00     5259.18    350.83 o 
  -2  26   0       60.64     -133.67    133.67 o 
   0  26   0     7000.75     7760.86    646.73 o 
   2  26   0       35.12     -115.89    202.94 o 
   4  26   0     4912.00     4700.97    393.94 o 
   6  26   0     8044.65     8956.39    609.06 o 
   8  26   0     6011.26     5591.80    724.63 o 
  -9  27   0      506.57      537.92    261.76 o 
  -7  27   0      589.31      604.59    228.72 o 
  -5  27   0        9.10     -114.52    170.45 o 
  -3  27   0      770.49      904.92    195.48 o 
  -1  27   0      133.86      237.69    176.52 o 
   1  27   0      150.28      172.04    167.45 o 
   3  27   0      825.53     1092.24    341.30 o 
   5  27   0       10.65      234.14    212.34 o 
   7  27   0      602.03      737.00    410.54 o 
   9  27   0      512.69      553.99    398.18 o 
  -8  28   0     5274.51     5220.67    436.05 o 
  -6  28   0     5653.21     5578.26    463.74 o 
  -4  28   0     4243.05     4687.53    340.99 o 
  -2  28   0     1050.39     1013.98    290.30 o 
   0  28   0      144.38      462.48    291.83 o 
   2  28   0      978.02     1207.43    240.55 o 
   4  28   0     4198.82     4005.16    400.09 o 
   6  28   0     5708.03     5542.34    714.74 o 
   8  28   0     5184.99     4760.82    719.69 o 
  -7  29   0     4306.10     4509.46    427.66 o 
  -5  29   0     1673.17     2260.36    398.12 o 
  -3  29   0     2102.00     1658.45    232.95 o 
  -1  29   0     4922.31     5027.92    675.17 o 
   1  29   0     4730.18     4355.22    605.92 o 
   3  29   0     2321.06     2194.11    319.04 o 
   5  29   0     1529.33     1272.95    387.05 o 
   7  29   0     4251.61     5730.30    746.89 o 
  -6  30   0      750.99      894.97    239.65 o 
  -4  30   0     3586.88     3733.88    402.36 o 
  -2  30   0      758.29     1011.24    388.28 o 
   0  30   0      230.23     -143.44    272.05 o 
   2  30   0      831.39     1023.89    383.34 o 
   4  30   0     3719.80     4064.66    411.26 o 
   6  30   0      904.16      632.85    273.35 o 
  -7  31   0     1305.19      850.00    258.45 o 
  -5  31   0     1518.64     1892.56    335.32 o 
  -3  31   0     1717.16     1914.14    315.50 o 
  -1  31   0     1773.90     1464.11    430.33 o 
   1  31   0     1735.07     1812.82    462.48 o 
   3  31   0     1517.21     1748.52    462.48 o 
   5  31   0     1531.39     1594.23    310.93 o 
   7  31   0     1116.71     1032.23    321.76 o 
  -6  32   0      293.02      722.86    236.66 o 
  -4  32   0      333.89      390.66    481.03 o 
  -2  32   0      277.08      344.69    219.77 o 
   0  32   0      202.14      183.01    311.62 o 
   2  32   0      308.25      924.96    390.76 o 
   4  32   0      364.08     1206.90    425.38 o 
   6  32   0      309.89      685.06    405.60 o 
  -5  33   0     1852.65     1414.04    350.34 o 
  -3  33   0     2805.64     2939.78    384.82 o 
  -1  33   0     5601.70     4983.40    709.79 o 
   1  33   0     5593.81     5814.38    761.73 o 
   3  33   0     2829.70     2727.89    551.51 o 
   5  33   0     1806.62     1807.87    529.25 o 
  -4  34   0      338.70      229.42    259.51 o 
  -2  34   0       96.62      304.20    385.81 o 
   0  34   0       79.58      573.77    388.29 o 
   2  34   0      120.02      274.52    353.66 o 
   4  34   0      321.97      734.53    413.02 o 
  -3  35   0     1833.07     2682.96    389.64 o 
  -1  35   0     5025.78     4140.06    714.74 o 
   1  35   0     5106.51     4140.06    675.17 o 
   3  35   0     2010.57     2715.52    600.98 o 
  -2  36   0     1079.44     1278.62    462.48 o 
   0  36   0     1513.88     1278.62    474.85 o 
   2  36   0     1104.01     1540.77    516.89 o 
 -13   1   1     4195.05     3917.41    496.70 o 
 -11   1   1     5812.92     6690.31    544.27 o 
  -9   1   1    17497.65    17389.51    676.78 o 
  -7   1   1      478.61      663.96    163.69 o 
  -5   1   1     6404.78     6060.27    299.03 o 
  -3   1   1     1226.46     1447.44    166.94 o 
  -1   1   1    49116.05    48288.86    726.09 o 
   1   1   1   114609.84   110836.10   2616.18 o 
   3   1   1    35404.58    32250.13    877.89 o 
   5   1   1    27216.61    25377.94    855.71 o 
   7   1   1     6515.60     6558.62    387.35 o 
   9   1   1      274.52      350.95    216.66 o 
  11   1   1      753.52      635.79    332.64 o 
  13   1   1     4191.85     5618.38    574.96 o 
 -12   2   1     1634.22     1878.67    369.62 o 
 -10   2   1      470.51      474.89    182.14 o 
  -8   2   1     1808.11     2027.00    251.81 o 
  -6   2   1     2308.94     1984.16    206.33 o 
  -4   2   1     3598.96     3641.31    226.46 o 
  -2   2   1     2054.83     2023.87    192.91 o 
   0   2   1    38322.44    41390.37    599.38 o 
   2   2   1    16552.56    14888.38    618.29 o 
   4   2   1     1025.20     1170.06    244.84 o 
   6   2   1     4141.00     4459.34    829.74 o 
   8   2   1     1337.62     1509.93    492.16 o 
  10   2   1     2066.67     1240.65    404.36 o 
  12   2   1      918.34      781.91    314.07 o 
 -13   3   1      989.62     1194.95    369.74 o 
 -11   3   1     2497.16     2647.19    319.81 o 
  -9   3   1     4063.08     4420.19    369.62 o 
  -7   3   1     1358.61     2033.11    255.97 o 
  -5   3   1     3535.70     3217.61    233.46 o 
  -3   3   1    38362.49    38362.82   1008.08 o 
  -1   3   1     4198.20     3978.19     93.29 o 
   1   3   1    17561.65    17628.11    473.02 o 
   3   3   1    30469.96    29792.82    819.85 o 
   5   3   1    16756.65    16573.79    796.36 o 
   7   3   1     3948.71     3791.78    318.72 o 
   9   3   1     5094.73     5890.95    845.82 o 
  11   3   1      385.82      109.13    240.34 o 
  13   3   1      727.55     1259.38    371.59 o 
 -12   4   1     3127.08     3811.64    449.29 o 
 -10   4   1     5308.07     5774.86   1215.55 o 
  -8   4   1     7032.51     7261.23    415.11 o 
  -6   4   1     3622.62     3579.78    332.64 o 
  -4   4   1    21804.67    23110.22    670.45 o 
  -2   4   1    59282.60    56967.05   1114.69 o 
   0   4   1     9745.40    10593.28    173.76 o 
   2   4   1    15805.90    14233.43    450.31 o 
   4   4   1    12433.52    11949.29    581.19 o 
   6   4   1     2379.29     1963.20    234.95 o 
   8   4   1     2604.14     2273.62    294.35 o 
  10   4   1     3127.58     2964.18    382.10 o 
  12   4   1     3371.73     3174.58    439.69 o 
 -13   5   1      263.92      526.78    321.78 o 
 -11   5   1     3330.85     3776.12    336.18 o 
  -9   5   1     1230.35     1663.22    234.63 o 
  -7   5   1      755.48      781.31    251.02 o 
  -5   5   1    18210.88    18014.84    881.68 o 
  -3   5   1    16479.42    16194.97    422.80 o 
  -1   5   1     1153.72     1123.96     56.45 o 
   1   5   1    22988.33    20619.78    432.99 o 
   3   5   1     7436.92     7331.67    301.63 o 
   5   5   1    31700.24    31021.19    917.23 o 
   7   5   1     1501.41     1670.34    232.76 o 
   9   5   1      814.49     1063.21    256.79 o 
  11   5   1      628.85      500.60    268.23 o 
  13   5   1       39.90     -243.03    243.03 o 
 -12   6   1      772.19      708.70    315.91 o 
 -10   6   1     7494.82     7874.82    524.36 o 
  -8   6   1    12758.04    12541.39    430.01 o 
  -6   6   1    15603.20    14154.71    528.90 o 
  -4   6   1    47540.80    47782.93   1215.94 o 
  -2   6   1    44830.60    43142.71    678.04 o 
   0   6   1      923.45     1141.37     82.46 o 
   2   6   1     5356.02     4872.70    331.40 o 
   4   6   1    10306.94     8964.34    386.18 o 
   6   6   1     8083.61     7096.64    374.96 o 
   8   6   1    16453.35    16347.48    673.27 o 
  10   6   1    15386.71    16259.84    886.63 o 
  12   6   1     5035.98     4995.99    515.86 o 
 -13   7   1      740.48      562.50    312.33 o 
 -11   7   1     4847.18     5120.36    383.40 o 
  -9   7   1      278.28      298.07    181.01 o 
  -7   7   1     1714.86     1574.97    199.84 o 
  -5   7   1     8837.28    10034.49    315.68 o 
  -3   7   1     6053.78     6204.81    180.43 o 
  -1   7   1    38309.45    37791.40    664.91 o 
   1   7   1      822.90     1044.31    118.88 o 
   3   7   1     2071.12     2094.18    195.38 o 
   5   7   1     1801.70     1778.12    209.77 o 
   7   7   1     3182.00     3225.66    311.71 o 
   9   7   1     1145.98     1391.37    265.96 o 
  11   7   1      213.15      323.14    263.79 o 
  13   7   1      664.28      881.25    346.05 o 
 -12   8   1     1853.90     2049.95    377.35 o 
 -10   8   1     5637.89     5734.36    447.19 o 
  -8   8   1    12424.46    11719.75    425.92 o 
  -6   8   1    33910.52    35281.03    805.32 o 
  -4   8   1    34130.92    33144.18   1190.10 o 
  -2   8   1    24346.78    24087.80    528.09 o 
   0   8   1    52496.08    51713.07    800.41 o 
   2   8   1     8306.97     8305.87    310.23 o 
   4   8   1     6955.17     6045.29    552.75 o 
   6   8   1    11824.48    11641.06    496.32 o 
   8   8   1    20505.55    18807.11    746.43 o 
  10   8   1    10650.14    10556.06    613.08 o 
  12   8   1     4562.64     4859.43    625.71 o 
 -11   9   1     4056.12     3367.64    376.97 o 
  -9   9   1     1846.38     2058.69    277.00 o 
  -7   9   1    14906.18    15128.16    461.58 o 
  -5   9   1     7387.96     7680.39    271.63 o 
  -3   9   1     1705.82     1677.73     91.50 o 
  -1   9   1    25288.74    24553.89    465.90 o 
   1   9   1      852.29     1036.03     72.52 o 
   3   9   1     6837.88     6498.12    304.71 o 
   5   9   1     1721.64     2030.94    273.28 o 
   7   9   1    16092.47    16099.43    729.58 o 
   9   9   1     4717.05     5007.39    436.69 o 
  11   9   1     4413.36     4947.59    525.54 o 
  13   9   1        3.50      420.44    464.95 o 
 -12  10   1     1809.59     1486.36    571.30 o 
 -10  10   1     2662.25     3343.26    436.51 o 
  -8  10   1     8232.34     7845.25    345.75 o 
  -6  10   1    11112.62    11484.27    541.79 o 
  -4  10   1    24471.29    23956.48    490.08 o 
  -2  10   1    11953.67    11674.40    328.80 o 
   0  10   1    11102.44    11953.17    328.23 o 
   2  10   1     2976.26     3051.84    213.27 o 
   4  10   1     7654.56     7407.45    500.81 o 
   6  10   1     4137.31     4224.08    326.89 o 
   8  10   1     6055.06     6271.36    635.60 o 
  10  10   1     3239.90     3830.95    414.42 o 
  12  10   1     3347.95     3380.75    847.05 o 
 -11  11   1        4.34       65.13    195.92 o 
  -9  11   1     7799.68     8167.44    391.49 o 
  -7  11   1    13478.42    13460.69    375.34 o 
  -5  11   1     9223.11     9069.26    266.58 o 
  -3  11   1      608.98      368.27     98.51 o 
  -1  11   1    20387.87    21437.02    428.20 o 
   1  11   1     1650.48     1657.70     92.10 o 
   3  11   1     1687.59     1298.15    168.96 o 
   5  11   1    12807.86    12309.17    541.62 o 
   7  11   1    15919.76    15628.90    646.13 o 
   9  11   1    16506.39    16736.18    732.51 o 
  11  11   1     3063.36     2945.96    401.30 o 
 -12  12   1      795.27      561.41    472.37 o 
 -10  12   1     4617.29     5276.54    468.63 o 
  -8  12   1      687.92      716.83    161.27 o 
  -6  12   1     6367.51     6590.98    246.33 o 
  -4  12   1     2598.27     2384.68    126.54 o 
  -2  12   1     8747.54    10109.48    317.35 o 
   0  12   1    17844.86    17162.02    323.32 o 
   2  12   1      679.98      945.03    148.62 o 
   4  12   1      911.98     1047.46    173.68 o 
   6  12   1     5878.71     5501.60    375.77 o 
   8  12   1       35.56      641.58    218.41 o 
  10  12   1     1876.28     2607.41    677.64 o 
  12  12   1      531.10      262.38    290.29 o 
 -11  13   1     2667.34     2657.71    322.32 o 
  -9  13   1     5058.05     4726.97    346.66 o 
  -7  13   1     4065.80     3846.11    274.25 o 
  -5  13   1    11025.23    10892.70    265.56 o 
  -3  13   1    23419.45    21479.65    547.89 o 
  -1  13   1    22828.70    21520.78    444.73 o 
   1  13   1     4469.30     4520.78    155.89 o 
   3  13   1     9821.99    10545.57    430.19 o 
   5  13   1     9667.28     9871.94    455.50 o 
   7  13   1     8788.61     9548.55    502.75 o 
   9  13   1     6712.94     6450.17    500.86 o 
  11  13   1     2976.07     2709.12    408.34 o 
 -12  14   1     2052.15     1060.95    368.20 o 
 -10  14   1      968.99     1115.88    205.51 o 
  -8  14   1      604.06      648.93    503.29 o 
  -6  14   1     1419.00     1534.30    125.54 o 
  -4  14   1     2082.69     2345.15    206.50 o 
  -2  14   1     9180.31     9908.52    268.47 o 
   0  14   1    10037.37    11029.59    241.20 o 
   2  14   1     1644.53     2017.72    203.59 o 
   4  14   1      261.63      442.44    152.41 o 
   6  14   1     4754.08     4784.95    390.76 o 
   8  14   1      618.03      477.55    227.53 o 
  10  14   1      239.18      391.14    505.76 o 
  12  14   1     1943.25     1792.96    384.14 o 
 -11  15   1      685.98      536.63    229.84 o 
  -9  15   1     5239.87     5582.13    391.85 o 
  -7  15   1     6081.41     6167.23    431.17 o 
  -5  15   1     9588.72     9921.29    374.00 o 
  -3  15   1     3774.73     3813.45    227.26 o 
  -1  15   1    17619.36    18273.83    363.12 o 
   1  15   1     7841.73     7888.52    218.91 o 
   3  15   1    15722.82    15405.09    561.36 o 
   5  15   1    11095.63    11252.20    497.34 o 
   7  15   1      563.50      300.70    255.97 o 
   9  15   1     6668.94     5782.36    493.12 o 
  11  15   1      377.17      329.17    269.31 o 
 -12  16   1     1428.30     1638.81    389.03 o 
 -10  16   1      424.38      559.19    223.39 o 
  -8  16   1     3843.25     3463.73    377.54 o 
  -6  16   1     1057.87     1196.54    177.57 o 
  -4  16   1    11100.45    10713.81    480.31 o 
  -2  16   1     4719.30     5298.20    279.30 o 
   0  16   1    12113.46    11847.97    263.44 o 
   2  16   1     7557.44     8851.97    400.46 o 
   4  16   1     9749.21     9610.98    446.81 o 
   6  16   1     3089.53     3363.16    330.40 o 
   8  16   1     5482.48     6087.71    480.02 o 
  10  16   1      417.24      315.12    256.63 o 
  12  16   1       61.59      466.20    411.78 o 
 -11  17   1      286.79      331.05    224.48 o 
  -9  17   1     1137.33     1199.99    290.16 o 
  -7  17   1      287.98      413.65    206.27 o 
  -5  17   1     2630.02     3252.29    243.80 o 
  -3  17   1      878.43     1283.83    156.73 o 
  -1  17   1    12539.85    12304.85    282.69 o 
   1  17   1    14099.35    13562.06    363.75 o 
   3  17   1     3096.66     3711.21    304.29 o 
   5  17   1     1857.68     2013.19    267.50 o 
   7  17   1      766.40      932.19    348.71 o 
   9  17   1     1305.03     1382.57    293.03 o 
  11  17   1     1140.23     1008.25    331.00 o 
 -10  18   1     1546.53      996.18    272.93 o 
  -8  18   1     1234.24      374.68    233.71 o 
  -6  18   1     4655.12     5276.51    418.04 o 
  -4  18   1      542.99      645.60    199.39 o 
  -2  18   1     9670.77     9606.57    253.32 o 
   0  18   1    25474.34    23788.03    501.93 o 
   2  18   1    13632.35    13611.71    425.40 o 
   4  18   1    15097.37    13622.04    561.36 o 
   6  18   1     3204.28     3449.27    352.79 o 
   8  18   1     2664.93     2522.06    345.35 o 
  10  18   1      114.56      182.09    250.00 o 
 -11  19   1      189.85       84.09    224.84 o 
  -9  19   1      507.71      837.85    226.23 o 
  -7  19   1     5174.29     5058.30    439.20 o 
  -5  19   1     2798.89     3523.31    477.32 o 
  -3  19   1     2961.78     3124.53    245.51 o 
  -1  19   1     1758.54     1950.79    131.24 o 
   1  19   1     3507.99     3518.54    161.04 o 
   3  19   1     2212.98     2072.90    254.44 o 
   5  19   1     7209.00     7034.70    466.03 o 
   7  19   1      466.16      727.78    245.70 o 
   9  19   1     2165.35     2976.01    383.77 o 
  11  19   1      418.19      530.82    302.05 o 
 -10  20   1     2500.64     2121.37    315.28 o 
  -8  20   1     2661.41     2943.24    305.92 o 
  -6  20   1     1214.46     1018.18    244.72 o 
  -4  20   1     1689.32     1465.62    165.41 o 
  -2  20   1     3077.11     3300.11    168.73 o 
   0  20   1    37504.50    35669.89    625.73 o 
   2  20   1    10791.00    11355.70    392.51 o 
   4  20   1    33618.43    29531.90    983.63 o 
   6  20   1     3189.19     3630.63    524.31 o 
   8  20   1     4559.99     4494.41    440.84 o 
  10  20   1      889.71      709.71    292.23 o 
 -11  21   1     1705.83     2375.44    656.62 o 
  -9  21   1      451.49      416.76    218.79 o 
  -7  21   1      714.72      494.09    197.31 o 
  -5  21   1       78.66      -24.49    147.48 o 
  -3  21   1     1696.41     1589.49    167.78 o 
  -1  21   1     1358.72     1539.38    125.57 o 
   1  21   1     1247.71     1382.08    166.36 o 
   3  21   1     1840.95     2114.28    215.10 o 
   5  21   1     3991.49     4005.06    372.49 o 
   7  21   1      518.89      826.09    393.23 o 
   9  21   1      545.53      574.45    278.76 o 
  11  21   1      996.15      581.19    413.02 o 
 -10  22   1     1300.03     1477.14    291.61 o 
  -8  22   1      256.73     -122.06    166.94 o 
  -6  22   1     1353.87     1267.04    227.23 o 
  -4  22   1      519.28      464.96    198.78 o 
  -2  22   1     4697.85     4796.08    207.84 o 
   0  22   1     3126.95     3321.31    182.09 o 
   2  22   1     7773.82     8358.18    358.45 o 
   4  22   1    15507.51    14906.57    650.54 o 
   6  22   1     3188.90     3252.10    367.87 o 
   8  22   1     5185.34     5227.17    682.59 o 
  10  22   1      479.39      541.62    385.81 o 
  -9  23   1      571.87      525.46    238.15 o 
  -7  23   1     2212.21     1920.01    268.34 o 
  -5  23   1      193.63       56.45    163.18 o 
  -3  23   1     9421.58     9074.30    653.53 o 
  -1  23   1     1878.22     2080.67    146.36 o 
   1  23   1     2704.22     2720.68    353.79 o 
   3  23   1    10007.50    10286.00    412.61 o 
   5  23   1     2748.02     3576.26    372.38 o 
   7  23   1      987.03     1206.32    298.06 o 
   9  23   1     1849.60     1140.12    425.38 o 
 -10  24   1      477.57      463.39    236.86 o 
  -8  24   1      623.38      676.19    225.49 o 
  -6  24   1      759.94      552.96    197.23 o 
  -4  24   1     2449.50     2766.12    268.23 o 
  -2  24   1     1458.37     1515.36    159.31 o 
   0  24   1     5820.24     6096.66    290.93 o 
   2  24   1     1496.10     1423.55    268.50 o 
   4  24   1     4379.17     4274.56    314.24 o 
   6  24   1     1143.83      974.14    267.29 o 
   8  24   1     4456.97     4026.29    638.07 o 
  10  24   1      493.53      558.93    385.81 o 
  -9  25   1     1734.56     2170.73    325.24 o 
  -7  25   1     5980.92     6750.90    445.00 o 
  -5  25   1     8752.59     9311.81    498.89 o 
  -3  25   1     8266.80     8241.41    520.35 o 
  -1  25   1     6079.37     5871.77    248.58 o 
   1  25   1     3523.03     3911.01    274.24 o 
   3  25   1     3265.12     2650.68    273.27 o 
   5  25   1     2062.40     2235.42    330.52 o 
   7  25   1     4865.50     4600.06    660.33 o 
   9  25   1     4604.05     5104.59    727.11 o 
  -8  26   1      606.71      457.75    228.59 o 
  -6  26   1     1127.57      921.32    224.85 o 
  -4  26   1      965.48     1143.69    211.81 o 
  -2  26   1     1981.97     2157.90    224.19 o 
   0  26   1     3585.19     3996.01    508.23 o 
   2  26   1      671.47      587.63    200.75 o 
   4  26   1      951.81     1674.13    285.73 o 
   6  26   1      172.85      408.07    333.88 o 
   8  26   1      630.12     1048.62    425.38 o 
  -9  27   1     1919.40     2190.67    327.93 o 
  -7  27   1     8012.11     7655.72    484.38 o 
  -5  27   1    14827.16    14229.08    545.83 o 
  -3  27   1     3760.46     3579.04    294.64 o 
  -1  27   1     7398.00     6963.23    331.30 o 
   1  27   1      372.66      384.45    264.63 o 
   3  27   1      410.15      491.68    214.18 o 
   5  27   1     1300.93     1201.17    283.50 o 
   7  27   1     5675.54     4758.35    697.43 o 
   9  27   1     4264.17     3979.30    682.59 o 
  -8  28   1     1973.81     2172.25    320.91 o 
  -6  28   1     1520.55     1833.71    349.43 o 
  -4  28   1      393.77      656.03    233.32 o 
  -2  28   1      976.77      867.22    180.18 o 
   0  28   1      247.24     -165.14    165.14 o 
   2  28   1       19.33        3.89    249.79 o 
   4  28   1       12.83      -65.24    197.85 o 
   6  28   1     2973.58     3319.23    403.02 o 
   8  28   1      214.26      417.96    385.81 o 
  -7  29   1     4732.24     4814.73    413.79 o 
  -5  29   1     2594.12     2521.07    293.74 o 
  -3  29   1     3350.41     3408.16    298.88 o 
  -1  29   1     1800.74     1454.21    410.54 o 
   1  29   1      335.77       34.62    269.57 o 
   3  29   1      795.46      656.00    240.64 o 
   5  29   1     1943.79     1422.92    313.46 o 
   7  29   1     1648.43     1348.22    347.96 o 
  -6  30   1     3262.57     3469.36    345.65 o 
  -4  30   1     1621.84     1945.73    259.17 o 
  -2  30   1     3693.23     3501.33    376.04 o 
   0  30   1       51.85      116.24    269.57 o 
   2  30   1     2171.65     2290.14    487.21 o 
   4  30   1      945.86     1318.71    280.68 o 
   6  30   1     2865.24     3295.50    422.15 o 
  -7  31   1       96.92       63.90    221.21 o 
  -5  31   1     2816.45     2887.18    318.49 o 
  -3  31   1      950.26      907.28    274.52 o 
  -1  31   1     2409.91     2431.11    524.31 o 
   1  31   1      533.28      242.37    336.35 o 
   3  31   1       16.91     -106.35    294.31 o 
   5  31   1     1219.17     1119.78    298.06 o 
   7  31   1      261.26      269.33    278.13 o 
  -6  32   1     1088.73     1103.82    267.96 o 
  -4  32   1     3398.10     3953.83    443.60 o 
  -2  32   1     3482.09     3557.58    720.92 o 
   0  32   1     3531.33     4271.14    662.80 o 
   2  32   1     6996.88     6689.88    813.67 o 
   4  32   1     3196.97     3207.68    600.98 o 
   6  32   1     3789.23     3865.95    811.19 o 
  -5  33   1      148.15      213.18    263.19 o 
  -3  33   1     1023.84     1341.03    301.57 o 
  -1  33   1      446.19     1162.38    440.22 o 
   1  33   1     1467.47      920.01    410.54 o 
   3  33   1       70.59      408.07    338.82 o 
   5  33   1     1305.93      994.21    464.95 o 
  -4  34   1     2146.26     3054.25    427.00 o 
  -2  34   1     3889.86     3012.30    628.18 o 
   0  34   1     6988.48     7053.43    848.29 o 
   2  34   1     5682.83     4852.33    714.74 o 
   4  34   1     2286.26     1743.57    534.20 o 
  -3  35   1      584.03      367.65    259.13 o 
  -1  35   1      827.88     1164.85    440.22 o 
   1  35   1     1043.88      984.31    440.22 o 
   3  35   1      749.98      442.69    400.65 o 
  -2  36   1     1965.79     1894.44    571.30 o 
   0  36   1     2605.82     2337.13    586.14 o 
   2  36   1     1727.50     1721.31    507.00 o 
 -12   0   2     6408.82     7283.44    826.03 o 
 -10   0   2     8530.07     8907.16    500.75 o 
  -8   0   2    21781.01    22181.71   1048.62 o 
  -6   0   2    24090.77    25399.28   1078.29 o 
  -4   0   2    28313.70    30723.98   1199.48 o 
  -2   0   2    74170.73    69600.05   1649.86 o 
   0   0   2    67740.16    73213.13   2914.61 o 
   2   0   2   271566.81   242371.45   8205.92 o 
   4   0   2    42805.50    44012.23   1624.86 o 
   6   0   2     5995.56     5863.85    516.89 o 
   8   0   2      492.04      561.41    284.41 o 
  10   0   2      546.00      771.62    390.76 o 
  12   0   2     2188.46     1864.76    544.09 o 
 -13   1   2      570.77      597.19    334.48 o 
 -11   1   2      394.60     1026.31    342.53 o 
  -9   1   2      529.35      567.88    148.92 o 
  -7   1   2      402.45      501.76    151.20 o 
  -5   1   2     1018.76     1216.65    159.11 o 
  -3   1   2     8477.85     8274.28    206.24 o 
  -1   1   2    28725.58    26237.35    397.49 o 
   1   1   2     2686.42     2182.20    116.21 o 
   3   1   2    46769.25    43631.36   1610.02 o 
   5   1   2      492.96      593.35    158.08 o 
   7   1   2      372.21      204.76    167.45 o 
   9   1   2     3093.97     3342.53    364.62 o 
  11   1   2     1615.77     1539.54    335.10 o 
  13   1   2      746.28      312.94    301.57 o 
 -12   2   2     4435.86     4640.63    484.60 o 
 -10   2   2     4321.01     3911.93    325.73 o 
  -8   2   2     9179.20     9061.67    553.21 o 
  -6   2   2     2143.03     2584.97    222.84 o 
  -4   2   2    19557.74    20615.11    744.72 o 
  -2   2   2    46629.12    43489.21    685.58 o 
   0   2   2    34419.70    37444.79    562.52 o 
   2   2   2    43280.21    41597.16   1055.38 o 
   4   2   2    50756.27    54090.17   1849.92 o 
   6   2   2    13399.41    12865.60    512.36 o 
   8   2   2     4992.53     4783.94    390.19 o 
  10   2   2      262.37      343.84    238.13 o 
  12   2   2     1949.93     1845.84    375.09 o 
 -13   3   2     3350.50     3612.76    471.45 o 
 -11   3   2     3163.47     3345.01    405.35 o 
  -9   3   2     2279.76     2874.90    225.17 o 
  -7   3   2     3223.47     3773.08    239.27 o 
  -5   3   2    13026.51    13233.17    372.06 o 
  -3   3   2     1622.17     1700.26    113.11 o 
  -1   3   2    29836.51    28878.56    402.60 o 
   1   3   2    11753.02    11083.51    349.95 o 
   3   3   2    25503.54    25107.45    971.95 o 
   5   3   2     4695.73     4920.57    307.55 o 
   7   3   2     1690.25     2385.85    504.52 o 
   9   3   2      181.50      307.21    215.02 o 
  11   3   2      456.30      327.51    442.69 o 
  13   3   2     1933.77     2236.60    424.41 o 
 -12   4   2      817.73      752.58    305.13 o 
 -10   4   2     2433.48     2617.36    320.79 o 
  -8   4   2      642.24      760.75    239.35 o 
  -6   4   2      384.37      373.05    109.57 o 
  -4   4   2    25130.75    25396.51    573.42 o 
  -2   4   2    35976.73    33245.85    626.13 o 
   0   4   2     6976.90     7534.73    170.99 o 
   2   4   2    21085.56    19725.19    578.84 o 
   4   4   2    17412.23    17431.09    572.72 o 
   6   4   2     2709.26     2435.56    250.84 o 
   8   4   2    12941.27    13690.03    604.11 o 
  10   4   2     1003.47     1094.50    283.27 o 
  12   4   2      825.15      504.67    603.45 o 
 -13   5   2     2649.73     2523.89    435.18 o 
 -11   5   2     2779.53     2710.43    374.60 o 
  -9   5   2     8427.75     8089.85    368.72 o 
  -7   5   2     9768.71     9980.50    353.49 o 
  -5   5   2    25474.17    24317.70    579.20 o 
  -3   5   2    31449.09    32943.70    598.97 o 
  -1   5   2    26119.78    24611.63    409.05 o 
   1   5   2    93492.05    93134.52   1784.70 o 
   3   5   2    20277.47    18876.54    570.98 o 
   5   5   2     4842.06     4621.33    299.88 o 
   7   5   2     3071.86     3055.43    749.37 o 
   9   5   2     4362.37     4598.20    424.94 o 
  11   5   2     2018.39     2406.75    377.01 o 
  13   5   2     2594.41     2386.63    537.91 o 
 -12   6   2      804.65      785.06    310.09 o 
 -10   6   2      568.73      575.39    190.09 o 
  -8   6   2     1679.48     1562.77    186.58 o 
  -6   6   2     2562.40     2767.83    198.87 o 
  -4   6   2     9010.56     9443.76    247.14 o 
  -2   6   2     2699.22     2891.84    187.78 o 
   0   6   2    23751.27    25535.49    405.67 o 
   2   6   2     4593.34     5094.40    232.59 o 
   4   6   2     1763.06     2299.90    209.83 o 
   6   6   2     6858.29     7071.77    373.34 o 
   8   6   2     1444.61     1035.44    240.40 o 
  10   6   2      302.39      149.95    299.25 o 
  12   6   2       34.71      365.96    274.52 o 
 -13   7   2     2321.87     3182.21    441.78 o 
 -11   7   2     2035.28     2242.67    372.60 o 
  -9   7   2     5594.34     6255.21    750.60 o 
  -7   7   2     7935.44     8176.44    314.44 o 
  -5   7   2    28766.31    28301.79    729.01 o 
  -3   7   2     9089.88     8919.82    216.92 o 
  -1   7   2   143953.02   146161.94   1788.37 o 
   1   7   2    17602.24    17774.71    388.03 o 
   3   7   2    14370.34    15410.24    767.91 o 
   5   7   2     5343.44     4592.57    471.14 o 
   7   7   2    14861.08    13988.97    585.81 o 
   9   7   2     6056.91     5758.83    510.71 o 
  11   7   2     1725.64     2207.43    488.45 o 
  13   7   2     3149.67     2969.55    453.14 o 
 -12   8   2      319.55       10.34    634.36 o 
 -10   8   2      280.48      245.33    180.69 o 
  -8   8   2     1105.56     1129.54    171.75 o 
  -6   8   2     2172.28     2763.08    369.44 o 
  -4   8   2    15169.80    15824.31    353.16 o 
  -2   8   2      130.70      152.38     49.56 o 
   0   8   2    57661.89    59100.51    902.35 o 
   2   8   2     3762.00     3523.54    213.35 o 
   4   8   2      350.44      317.73    211.45 o 
   6   8   2     3334.59     3994.97    346.24 o 
   8   8   2      972.69      943.39    243.57 o 
  10   8   2     2278.77     2663.30    474.85 o 
  12   8   2      603.93     1289.01    340.86 o 
 -13   9   2     4140.58     4389.81    510.58 o 
 -11   9   2      719.00      694.82    190.14 o 
  -9   9   2     3900.19     4227.02    301.12 o 
  -7   9   2    14506.47    14126.61    388.86 o 
  -5   9   2    28834.95    27898.41    572.82 o 
  -3   9   2    15749.20    15965.08    354.83 o 
  -1   9   2    29221.27    31375.32    514.99 o 
   1   9   2     4054.47     3973.61    131.29 o 
   3   9   2     6677.94     7075.78    327.69 o 
   5   9   2     2355.49     2171.85    227.02 o 
   7   9   2     3529.37     3857.58    337.30 o 
   9   9   2    11733.12    12115.50    597.19 o 
  11   9   2     4529.33     4828.57    482.58 o 
 -12  10   2      893.07      941.92    317.23 o 
 -10  10   2      267.53      -24.51    170.27 o 
  -8  10   2     5098.15     5575.31    356.61 o 
  -6  10   2     9574.29     9547.50    348.04 o 
  -4  10   2    10260.99     9836.31    255.21 o 
  -2  10   2    18127.06    18435.05    344.58 o 
   0  10   2    23888.88    24156.44    409.19 o 
   2  10   2     2153.91     2877.80    206.33 o 
   4  10   2     9669.17     9715.93    419.66 o 
   6  10   2     5423.81     5894.20    813.67 o 
   8  10   2     1696.92     1698.90    280.35 o 
  10  10   2     6215.57     6248.31   1015.23 o 
  12  10   2      916.38      971.83    329.40 o 
 -11  11   2     2392.13     2443.49    309.05 o 
  -9  11   2     8168.74     8183.64    340.24 o 
  -7  11   2      811.18      907.48    130.10 o 
  -5  11   2    24121.29    24352.52    517.13 o 
  -3  11   2    20408.32    19980.23    500.83 o 
  -1  11   2    21187.54    22287.94    399.19 o 
   1  11   2     2238.69     2787.01    117.10 o 
   3  11   2     1312.42     1576.34    186.19 o 
   5  11   2     2533.93     2546.37    254.23 o 
   7  11   2     1107.84     1244.57    230.82 o 
   9  11   2     6160.46     6337.93    767.91 o 
  11  11   2     1705.13     1922.39    363.75 o 
 -12  12   2      935.83      916.74    540.38 o 
 -10  12   2     4425.49     4969.23    330.18 o 
  -8  12   2     7065.83     7494.19    349.29 o 
  -6  12   2     9716.72     9219.94    257.54 o 
  -4  12   2    14142.25    13614.60    348.01 o 
  -2  12   2     1441.62     1450.52    100.29 o 
   0  12   2     8988.37     9422.47    210.01 o 
   2  12   2     3096.95     3631.36    288.12 o 
   4  12   2    17168.07    16500.00    570.96 o 
   6  12   2    13575.61    13283.98    552.61 o 
   8  12   2     7046.85     6628.55    480.68 o 
  10  12   2     5382.04     4974.33    469.00 o 
  12  12   2     2919.64     2367.90    720.92 o 
 -11  13   2     1053.30      905.03    255.04 o 
  -9  13   2     4290.75     4334.12    247.70 o 
  -7  13   2      991.97     1164.21    131.62 o 
  -5  13   2      119.55       83.81     79.65 o 
  -3  13   2    13064.32    11749.43    356.82 o 
  -1  13   2     7717.90     8345.51    208.83 o 
   1  13   2     3057.70     3352.65    139.19 o 
   3  13   2      431.15      535.33    144.20 o 
   5  13   2     1979.20     1819.45    241.13 o 
   7  13   2     1482.36     1956.27    272.79 o 
   9  13   2     2103.05     2547.27    348.45 o 
  11  13   2      257.04      568.59    285.65 o 
 -12  14   2     2455.54     2528.82    431.91 o 
 -10  14   2     4113.32     3463.79    335.42 o 
  -8  14   2     4004.43     3740.15    236.43 o 
  -6  14   2     6587.60     6002.67    234.58 o 
  -4  14   2    26824.39    26016.13    647.97 o 
  -2  14   2     9162.45     9983.42    245.42 o 
   0  14   2    41702.28    39515.54    655.33 o 
   2  14   2     7291.32     7125.15    336.35 o 
   4  14   2    17217.40    15780.25    585.84 o 
   6  14   2     3885.90     4421.74    711.03 o 
   8  14   2     3982.82     4170.33    393.46 o 
  10  14   2     5606.36     6383.70    536.88 o 
  12  14   2     3569.15     3501.49    478.01 o 
 -11  15   2     2267.37     2114.55    302.64 o 
  -9  15   2      620.64      695.94    206.90 o 
  -7  15   2      631.30      355.34    189.45 o 
  -5  15   2      551.79      725.38    143.58 o 
  -3  15   2    21330.51    20834.37    469.18 o 
  -1  15   2    11033.87    11467.05    260.00 o 
   1  15   2     2096.14     2219.80    166.35 o 
   3  15   2     5127.06     5405.26    316.52 o 
   5  15   2     2375.54     2430.58    268.33 o 
   7  15   2     1636.37     1489.44    258.54 o 
   9  15   2      259.07      275.88    230.52 o 
  11  15   2      882.72     1216.49    329.64 o 
 -12  16   2     2723.13     2807.41    447.64 o 
 -10  16   2     2189.43     2311.47    294.64 o 
  -8  16   2     2849.86     2948.48    394.17 o 
  -6  16   2     2367.56     2863.68    421.67 o 
  -4  16   2     1971.82     2179.59    168.74 o 
  -2  16   2    13004.08    13078.04    297.27 o 
   0  16   2    29169.86    27833.09    501.10 o 
   2  16   2     3611.43     4184.81    236.04 o 
   4  16   2    13900.85    12900.46    516.71 o 
   6  16   2     2713.57     2630.20    303.38 o 
   8  16   2     1436.81     1586.39    345.00 o 
  10  16   2     1173.06     1590.47    385.81 o 
 -11  17   2     2474.28     2535.30    325.04 o 
  -9  17   2     1058.76     1093.41    233.76 o 
  -7  17   2     5162.71     4938.02    349.36 o 
  -5  17   2     3502.61     3720.28    222.82 o 
  -3  17   2      926.82      838.07    117.65 o 
  -1  17   2    11030.44    11950.60    277.22 o 
   1  17   2    11841.26    11181.34    304.85 o 
   3  17   2     8366.17     9579.54    863.13 o 
   5  17   2     8422.11     8655.71    447.65 o 
   7  17   2     2076.80     2634.82    329.22 o 
   9  17   2     2009.24     1936.41    330.51 o 
  11  17   2     2451.17     2787.19    907.65 o 
 -10  18   2     1247.11     1643.38    447.39 o 
  -8  18   2     1540.06     1375.29    283.94 o 
  -6  18   2     1800.99     1946.89    234.18 o 
  -4  18   2     4383.71     4652.66    236.85 o 
  -2  18   2     1995.02     2321.71    141.65 o 
   0  18   2    15485.66    14456.32    363.38 o 
   2  18   2    10785.19    10987.87    374.34 o 
   4  18   2     8834.66     8725.49    443.19 o 
   6  18   2     3017.01     3187.41    339.05 o 
   8  18   2     1282.89      930.05    567.59 o 
  10  18   2      890.49     1302.54    321.65 o 
 -11  19   2     4359.40     4780.15    422.70 o 
  -9  19   2     2688.58     3568.71    401.63 o 
  -7  19   2     3949.53     4400.71    398.49 o 
  -5  19   2     1533.13     1722.01    218.17 o 
  -3  19   2     1200.19     1051.64    164.21 o 
  -1  19   2    22549.75    24066.92    463.13 o 
   1  19   2    17678.84    17196.40    425.67 o 
   3  19   2    20689.88    20724.16    581.94 o 
   5  19   2    11133.76    11515.16    546.32 o 
   7  19   2     8021.27     7894.83    722.16 o 
   9  19   2     1136.55     1161.38    520.60 o 
  11  19   2     1463.04     1674.32    511.94 o 
 -10  20   2      154.54      494.30    377.23 o 
  -8  20   2      704.00      825.33    319.86 o 
  -6  20   2     2642.26     2585.00    270.12 o 
  -4  20   2    10745.62    10324.60    408.49 o 
  -2  20   2     2147.64     2179.21    167.47 o 
   0  20   2     7889.39     7669.35    327.70 o 
   2  20   2     1413.37     1608.62    184.84 o 
   4  20   2     3296.26     3901.25    342.64 o 
   6  20   2      364.77      794.68    231.12 o 
   8  20   2     2925.70     2809.71    369.86 o 
  10  20   2      268.00      724.33    295.55 o 
 -11  21   2     1508.28     1162.54    286.89 o 
  -9  21   2     2426.02     2635.07    323.93 o 
  -7  21   2     4479.77     4329.37    346.79 o 
  -5  21   2     2797.60     3023.38    275.95 o 
  -3  21   2     3098.39     3257.90    254.81 o 
  -1  21   2     2188.32     2567.73    170.34 o 
   1  21   2    11562.38    11615.63    305.85 o 
   3  21   2    20257.12    19323.43    590.35 o 
   5  21   2    21599.21    20381.93    783.36 o 
   7  21   2     7779.99     9569.84   1101.79 o 
   9  21   2     3528.30     3678.60    440.43 o 
 -10  22   2     1121.70      524.94    243.77 o 
  -8  22   2     2614.58     2324.32    297.44 o 
  -6  22   2     2760.29     3286.38    504.34 o 
  -4  22   2      960.46      954.26    192.43 o 
  -2  22   2     3607.77     4290.82    223.24 o 
   0  22   2     9259.84     8891.92    282.17 o 
   2  22   2     2677.48     3087.75    241.70 o 
   4  22   2     1356.07     1734.66    217.86 o 
   6  22   2      365.20      320.56    249.79 o 
   8  22   2      207.72      505.64    259.86 o 
  10  22   2      639.00      796.36    437.75 o 
  -9  23   2     1347.91     1186.48    286.65 o 
  -7  23   2      144.41       41.45    179.36 o 
  -5  23   2    10047.18     9601.43    430.21 o 
  -3  23   2     2269.44     2342.96    239.07 o 
  -1  23   2     5338.23     5801.63    243.87 o 
   1  23   2     3816.14     3814.13    261.06 o 
   3  23   2     6713.60     7347.86    361.94 o 
   5  23   2     5134.04     5421.47    444.91 o 
   7  23   2     1256.83      989.35    283.24 o 
   9  23   2     3334.89     2816.92    568.83 o 
 -10  24   2     2065.75     2229.74    332.20 o 
  -8  24   2     4563.39     4393.37    379.49 o 
  -6  24   2     6399.93     5723.77    386.37 o 
  -4  24   2     3702.92     3720.44    298.05 o 
  -2  24   2    13082.37    12806.92    378.42 o 
   0  24   2     4156.90     3942.87    234.18 o 
   2  24   2     6562.40     6495.72    369.28 o 
   4  24   2     5218.50     5394.89    349.96 o 
   6  24   2     2008.21     2186.27    462.48 o 
   8  24   2     1751.68     1486.36    455.06 o 
  10  24   2     1533.00      413.02    405.60 o 
  -9  25   2      836.03      858.33    258.10 o 
  -7  25   2      418.41      597.03    206.08 o 
  -5  25   2     1254.19     1120.18    322.40 o 
  -3  25   2     3444.86     3964.99    298.66 o 
  -1  25   2     2070.27     2240.25    226.32 o 
   1  25   2     5045.17     4842.70    377.83 o 
   3  25   2     1916.37     1845.53    380.87 o 
   5  25   2     1721.33     1355.10    406.83 o 
   7  25   2      569.51      873.02    390.76 o 
   9  25   2     2415.67     3071.66    613.34 o 
  -8  26   2     4468.58     4373.13    392.12 o 
  -6  26   2    12273.56    11927.82    536.83 o 
  -4  26   2     8024.80     8549.20    410.54 o 
  -2  26   2     1141.70     1180.94    156.86 o 
   0  26   2     3082.20     3063.42    309.55 o 
   2  26   2     1047.80     1084.74    228.17 o 
   4  26   2     3477.90     2670.11    341.13 o 
   6  26   2     2757.71     2685.84    546.57 o 
   8  26   2     3412.29     3872.96    665.28 o 
  -9  27   2      607.99      231.18    234.46 o 
  -7  27   2     1602.67     1583.00    273.01 o 
  -5  27   2      859.08      482.31    204.21 o 
  -3  27   2     2354.50     2565.70    257.94 o 
  -1  27   2      790.83      854.89    213.91 o 
   1  27   2      164.48      -41.80    178.07 o 
   3  27   2     1478.92     1323.29    267.37 o 
   5  27   2     1126.84     1031.01    281.94 o 
   7  27   2      154.71      539.15    380.87 o 
   9  27   2      144.90      739.47    413.02 o 
  -8  28   2     2901.42     3113.45    365.78 o 
  -6  28   2     5482.34     4909.20    395.30 o 
  -4  28   2     5305.74     5887.11    388.04 o 
  -2  28   2     7372.46     7624.58    367.06 o 
   0  28   2     1588.51     1263.76    246.01 o 
   2  28   2     1112.95      890.93    276.99 o 
   4  28   2      395.14       31.49    260.92 o 
   6  28   2     1949.98     2222.50    350.08 o 
   8  28   2     1837.60     2067.56    561.41 o 
  -7  29   2     5595.53     5571.35    437.59 o 
  -5  29   2     1761.21     2514.01    290.97 o 
  -3  29   2     3263.73     3385.61    298.80 o 
  -1  29   2     5851.85     4295.87    618.29 o 
   1  29   2      293.23      157.43    225.06 o 
   3  29   2      311.18      221.10    208.46 o 
   5  29   2      486.45      766.89    269.23 o 
   7  29   2     1423.00     1276.15    334.02 o 
  -6  30   2      920.31     1144.07    254.63 o 
  -4  30   2     4276.11     4560.35    357.42 o 
  -2  30   2     1434.64     1431.00    697.43 o 
   0  30   2     3326.50     4154.90    613.34 o 
   2  30   2      344.63      563.15    255.97 o 
   4  30   2      782.13      770.74    257.19 o 
   6  30   2      557.80      571.64    277.45 o 
  -7  31   2     2215.38     2535.87    430.99 o 
  -5  31   2     1662.15     1986.68    287.17 o 
  -3  31   2     4564.48     4555.65    563.88 o 
  -1  31   2     2041.80     1738.63    457.53 o 
   1  31   2     1547.19     1790.56    479.79 o 
   3  31   2     1976.46     2277.43    334.41 o 
   5  31   2     4393.78     4859.50    539.15 o 
   7  31   2     1615.82     1674.54    357.87 o 
  -6  32   2      748.33      573.88    230.55 o 
  -4  32   2      316.31      424.16    354.90 o 
  -2  32   2     1952.65     1795.51    499.58 o 
   0  32   2     1548.69     2572.08    536.67 o 
   2  32   2      401.79      586.14    375.92 o 
   4  32   2      637.39      644.75    417.96 o 
   6  32   2      605.88     1058.85    304.71 o 
  -5  33   2     1042.15      814.88    311.86 o 
  -3  33   2     1478.92     1279.02    494.63 o 
  -1  33   2     4143.44     5042.76    744.42 o 
   1  33   2     3120.42     2243.15    521.84 o 
   3  33   2     3807.72     3274.45    603.45 o 
   5  33   2     6047.39     6313.96    826.03 o 
  -4  34   2      666.83      934.68    315.36 o 
  -2  34   2      820.62      974.42    442.69 o 
   0  34   2      148.46     -309.14    316.56 o 
   2  34   2      581.41      116.24    351.19 o 
   4  34   2       11.64     -215.16    323.98 o 
  -3  35   2     1406.68     1727.81    348.20 o 
  -1  35   2     3371.06     3331.34    670.22 o 
   1  35   2     3657.32     3892.74    667.75 o 
   3  35   2     3920.59     4238.98    697.43 o 
  -2  36   2      691.06       34.62    393.23 o 
   0  36   2     1191.16     1197.01    489.68 o 
   2  36   2     1847.06     1699.06    524.31 o 
 -13   1   3     6675.63     8147.93    659.66 o 
 -11   1   3     6554.55     7217.96    550.83 o 
  -9   1   3    11824.00    11041.55    372.72 o 
  -7   1   3     6306.50     6838.84    253.84 o 
  -5   1   3      644.69      498.40     92.18 o 
  -3   1   3     3133.44     3375.07    116.47 o 
  -1   1   3       89.33       75.15     33.77 o 
   1   1   3    34922.27    36909.85   1011.50 o 
   3   1   3    48389.38    44523.30   1190.82 o 
   5   1   3    33032.78    33540.90   1328.08 o 
   7   1   3    15239.63    15491.29    607.69 o 
   9   1   3     9859.18     9954.85    546.24 o 
  11   1   3     4986.90     5703.38    525.90 o 
  13   1   3     3690.79     3554.02    698.67 o 
 -12   2   3      738.72     1004.35    316.54 o 
 -10   2   3     1770.78     1652.92    237.13 o 
  -8   2   3     7514.43     7760.54    292.84 o 
  -6   2   3     8222.44     7853.42    256.03 o 
  -4   2   3      433.25      523.51     85.67 o 
  -2   2   3    20538.67    19937.84    300.77 o 
   0   2   3    33747.57    36004.59    564.56 o 
   2   2   3     3014.66     3252.94    189.69 o 
   4   2   3    10255.37    10041.69    392.58 o 
   6   2   3     4523.58     4632.18    333.96 o 
   8   2   3     5528.28     5917.22    588.61 o 
  10   2   3     2024.94     2059.61    332.21 o 
  12   2   3     3032.02     3159.17    445.93 o 
 -13   3   3     4350.74     4733.63    518.34 o 
 -11   3   3     3106.10     3302.18    805.01 o 
  -9   3   3     7719.46     7522.98    306.84 o 
  -7   3   3      664.48      683.59    119.85 o 
  -5   3   3    13709.23    12811.07    318.98 o 
  -3   3   3    37932.59    42383.47    664.98 o 
  -1   3   3    32887.01    31014.38    486.41 o 
   1   3   3    23181.78    26440.49   1260.88 o 
   3   3   3    32718.31    32742.33    921.56 o 
   5   3   3    20269.49    19319.96    640.91 o 
   7   3   3     8616.37     8193.29    530.49 o 
   9   3   3     5331.57     6313.81    481.25 o 
  11   3   3     4024.45     4052.62    454.65 o 
  13   3   3     1187.15     1453.73    686.30 o 
 -12   4   3     1607.44     2054.17    511.94 o 
 -10   4   3     7721.89     7990.57    527.51 o 
  -8   4   3    11599.57    10655.81    342.40 o 
  -6   4   3     5272.02     4849.60    214.40 o 
  -4   4   3    14119.61    15306.85    305.76 o 
  -2   4   3     5028.71     4634.75    146.46 o 
   0   4   3     8656.74     8803.53    206.41 o 
   2   4   3    11483.26    11681.59    868.08 o 
   4   4   3    12096.09    11839.60    427.51 o 
   6   4   3     6555.72     6155.30    348.85 o 
   8   4   3     7410.11     7702.72    670.22 o 
  10   4   3      758.85     1019.21    281.55 o 
  12   4   3     3227.99     3768.47    805.01 o 
 -13   5   3      889.75      906.76    335.04 o 
 -11   5   3     1133.76      908.27    529.25 o 
  -9   5   3     1658.31     1816.11    228.95 o 
  -7   5   3     1020.66     1271.76    140.28 o
[truncated: 295,902 more chars]
